# Supplementary material for: Deficiency of Intellectual Disability-Related Gene Brpf1 Attenuated Hippocampal Excitatory Synaptic Transmission and Impaired Spatial Learning and Memory Ability
Source: Front Cell Dev Biol. 2021 Aug 17;9:711792. doi: 10.3389/fcell.2021.711792 (PMC8415984; doi:10.3389/fcell.2021.711792)
Supplement: Supplementary file 2 [file Table_2.XLSX]

## Sheet: TableS2
TableS2 Differential expression analysis of AAV2-shBrpf1 vs AAV2-scramble infected primary hippocampal neurons
ENTREZID	SYMBOL	GENE NAME	log2FC	AveExpr	P.Value	adj.P.Val
225341	Lims2	LIM and senescent cell antigen like domains 2	-2.41631	0.924461	0.012788	0.99996
241226	Itga8	integrin alpha 8	1.15163	4.44648	0.0166017	0.99996
170756	Slc8b1	solute carrier family 8 (sodium/lithium/calcium exchanger), member B1	-1.34849	3.07931	0.0256742	0.99996
20284	Scrg1	scrapie responsive gene 1	-0.853918	4.29448	0.0273814	0.99996
216188	Aldh1l2	aldehyde dehydrogenase 1 family, member L2	-0.949118	4.8863	0.0300754	0.99996
239217	Kctd12	potassium channel tetramerisation domain containing 12	0.868453	7.34759	0.0316386	0.99996
18823	Plp1	proteolipid protein (myelin) 1	-1.29018	4.91867	0.0318851	0.99996
18761	Prkcq	protein kinase C, theta	-2.58843	2.40785	0.0341613	0.99996
18088	Nkx2-2	NK2 homeobox 2	-2.73845	1.00739	0.0346949	0.99996
14395	Gabra2	gamma-aminobutyric acid (GABA) A receptor, subunit alpha 2	0.699629	6.06562	0.035094	0.99996
72834	2810468N07Rik	RIKEN cDNA 2810468N07 gene	-1.19031	2.83203	0.0364694	0.99996
71704	Arhgef3	Rho guanine nucleotide exchange factor (GEF) 3	-0.902141	3.83772	0.0378531	0.99996
56490	Zbtb20	zinc finger and BTB domain containing 20	0.842621	5.02182	0.0389728	0.99996
243312	Elfn1	leucine rich repeat and fibronectin type III, extracellular 1	-1.19109	4.65222	0.0411179	0.99996
319922	Vwc2	von Willebrand factor C domain containing 2	-1.30259	1.93818	0.0412065	0.99996
329274	Fam163a	family with sequence similarity 163, member A	0.793153	4.7847	0.0412704	0.99996
69221	2410006H16Rik	RIKEN cDNA 2410006H16 gene	-0.742079	4.40374	0.0419511	0.99996
14635	Galk1	galactokinase 1	-1.16928	3.80208	0.042473	0.99996
252838	Tox	thymocyte selection-associated high mobility group box	-1.89823	1.59105	0.0464547	0.99996
11994	Pcdh15	protocadherin 15	-1.73124	4.69777	0.0465519	0.99996
100503797	Gm11738	predicted gene 11738	-2.70314	-1.70303	0.0471661	0.99996
21367	Cntn2	contactin 2	1.19145	5.67479	0.0475044	0.99996
14955	H19	H19, imprinted maternally expressed transcript	-2.38908	1.2484	0.0486004	0.99996
12268	C4b	complement component 4B (Chido blood group)	-0.972778	6.24784	0.0502055	0.99996
114255	Dok4	docking protein 4	0.57175	5.01301	0.0510402	0.99996
12799	Cnp	2',3'-cyclic nucleotide 3' phosphodiesterase	-0.98253	5.81869	0.052086	0.99996
20893	Bhlhe40	basic helix-loop-helix family, member e40	-0.648845	5.24413	0.0524674	0.99996
13636	Efna1	ephrin A1	-1.57559	0.840851	0.0525491	0.99996
245386	Tmem255a	transmembrane protein 255A	-1.17266	2.88205	0.053084	0.99996
66058	Tmem176a	transmembrane protein 176A	-0.792936	3.58627	0.0532567	0.99996
574402	Gpr17	G protein-coupled receptor 17	-4.75557	2.02708	0.0535959	0.99996
102623	NA	NA	-0.93469	4.92338	0.0539121	0.99996
232714	Mgam	maltase-glucoamylase	1.90958	0.573118	0.0555792	0.99996
402747	D630004N19Rik	RIKEN cDNA D630004N19 gene	0.870757	2.97343	0.0561901	0.99996
22239	Ugt8a	UDP galactosyltransferase 8A	-1.91804	2.01875	0.0567954	0.99996
18546	Pcp4	Purkinje cell protein 4	1.10287	6.43317	0.0568742	0.99996
380683	Sec14l3	SEC14-like lipid binding 3	0.911414	2.70419	0.0569608	0.99996
100503955	NA	NA	-2.27782	-1.93127	0.0571709	0.99996
320939	5930403L14Rik	RIKEN cDNA 5930403L14 gene	-1.11759	6.59168	0.0577432	0.99996
15950	Ifi203	interferon activated gene 203	1.57299	3.58835	0.0578607	0.99996
215378	Brinp3	bone morphogenetic protein/retinoic acid inducible neural specific 3	-1.34542	2.58363	0.0579093	0.99996
66985	Rassf7	Ras association (RalGDS/AF-6) domain family (N-terminal) member 7	-2.30564	-0.149549	0.0592152	0.99996
68918	1190005I06Rik	RIKEN cDNA 1190005I06 gene	-1.27889	1.76898	0.060784	0.99996
20665	Sox10	SRY (sex determining region Y)-box 10	-2.77326	4.6167	0.0608678	0.99996
27206	Nrk	Nik related kinase	2.15688	0.230365	0.0610569	0.99996
23829	C1ql1	complement component 1, q subcomponent-like 1	-2.32893	2.83451	0.0618867	0.99996
19201	Pstpip2	proline-serine-threonine phosphatase-interacting protein 2	-1.21737	2.05354	0.0621699	0.99996
12609	Cebpd	CCAAT/enhancer binding protein (C/EBP), delta	-0.825246	4.36993	0.0623615	0.99996
16777	Lamb1	laminin B1	0.886356	6.45376	0.0624935	0.99996
224014	Fgd4	FYVE, RhoGEF and PH domain containing 4	0.637829	4.95972	0.0625181	0.99996
53412	Ppp1r3c	protein phosphatase 1, regulatory subunit 3C	-0.61422	6.03644	0.0625527	0.99996
225908	Myrf	myelin regulatory factor	-2.56745	1.76784	0.0629704	0.99996
239336	Rxfp3	relaxin family peptide receptor 3	0.752119	3.63193	0.0634878	0.99996
74762	Mdga1	MAM domain containing glycosylphosphatidylinositol anchor 1	1.35611	6.40939	0.0638045	0.99996
14387	Gaa	glucosidase, alpha, acid	-0.884035	7.37111	0.066085	0.99996
53897	Gal3st1	galactose-3-O-sulfotransferase 1	-2.69736	0.505475	0.0661041	0.99996
77125	Il33	interleukin 33	1.83178	2.59691	0.0664688	0.99996
112407	Egln3	egl-9 family hypoxia-inducible factor 3	-1.57784	3.35379	0.0667749	0.99996
14972	H2-K1	histocompatibility 2, K1, K region	-1.28341	5.05805	0.0670836	0.99996
80708	Pacsin3	protein kinase C and casein kinase substrate in neurons 3	-0.945568	4.41389	0.0677167	0.99996
16772	Lama1	laminin, alpha 1	1.39267	5.49216	0.0679794	0.99996
140571	Plxnb3	plexin B3	-2.25585	1.87147	0.0685219	0.99996
12111	Bgn	biglycan	1.11215	5.08179	0.0689586	0.99996
320563	Islr2	immunoglobulin superfamily containing leucine-rich repeat 2	0.744142	7.72837	0.0691373	0.99996
241230	St8sia6	ST8 alpha-N-acetyl-neuraminide alpha-2,8-sialyltransferase 6	1.88194	-0.251576	0.0692873	0.99996
12824	Col2a1	collagen, type II, alpha 1	-1.23989	2.43596	0.0707045	0.99996
13007	Csrp1	cysteine and glycine-rich protein 1	-1.11047	6.2507	0.0708531	0.99996
319903	9630013A20Rik	RIKEN cDNA 9630013A20 gene	-3.22034	-0.890521	0.0711347	0.99996
56544	Vmn2r1	vomeronasal 2, receptor 1	-2.13151	-1.41866	0.0711589	0.99996
12839	Col9a1	collagen, type IX, alpha 1	-1.34862	0.818384	0.0712136	0.99996
269629	Lhfpl3	lipoma HMGIC fusion partner-like 3	-1.88609	4.96151	0.0718677	0.99996
382867	Zfp488	zinc finger protein 488	-2.78594	0.962445	0.0719209	0.99996
14115	Fbln2	fibulin 2	-1.40206	3.77141	0.0720919	0.99996
17196	Mbp	myelin basic protein	-1.68421	5.33388	0.0721222	0.99996
110253	Triobp	TRIO and F-actin binding protein	-0.762367	5.58194	0.0724381	0.99996
104816	Aspg	asparaginase	-2.00559	-0.113782	0.0726521	0.99996
18605	Enpp1	ectonucleotide pyrophosphatase/phosphodiesterase 1	1.58257	2.97641	0.0727905	0.99996
12349	Car2	carbonic anhydrase 2	-0.665263	5.01677	0.0728881	0.99996
99542	AI115009	expressed sequence AI115009	1.47203	1.06065	0.0730026	0.99996
73040	2900052N01Rik	RIKEN cDNA 2900052N01 gene	-1.13643	3.54294	0.0731511	0.99996
26382	Fgd2	FYVE, RhoGEF and PH domain containing 2	-2.6586	-0.739592	0.0736157	0.99996
216505	Pik3ip1	phosphoinositide-3-kinase interacting protein 1	-0.772838	5.21766	0.0742573	0.99996
16439	Itpr2	inositol 1,4,5-triphosphate receptor 2	-0.538383	4.58935	0.0745115	0.99996
14264	Fmod	fibromodulin	-2.12489	2.14561	0.0754157	0.99996
16924	Lnx1	ligand of numb-protein X 1	-0.830238	4.37071	0.0758801	0.99996
66681	Pgm1	phosphoglucomutase 1	-0.879662	3.60642	0.076064	0.99996
272465	Tmem255b	transmembrane protein 255B	-3.11881	0.299685	0.0760778	0.99996
244144	Usp35	ubiquitin specific peptidase 35	-0.797338	5.84733	0.076757	0.99996
216613	Ccdc85a	coiled-coil domain containing 85A	0.787332	5.8793	0.0767878	0.99996
239337	Adamts12	a disintegrin-like and metallopeptidase (reprolysin type) with thrombospondin type 1 motif, 12	1.65251	4.13064	0.0769614	0.99996
19885	Rorc	RAR-related orphan receptor gamma	-1.98993	0.996388	0.0772713	0.99996
19132	Prph	peripherin	1.0996	2.33365	0.0776754	0.99996
12577	Cdkn1c	cyclin-dependent kinase inhibitor 1C (P57)	-1.61824	2.15403	0.0778916	0.99996
12496	Entpd2	ectonucleoside triphosphate diphosphohydrolase 2	-3.12866	3.0735	0.0781165	0.99996
23887	Ggt5	gamma-glutamyltransferase 5	1.60535	2.62761	0.0790087	0.99996
17022	Lum	lumican	1.75743	3.9172	0.0790853	0.99996
15200	Hbegf	heparin-binding EGF-like growth factor	-0.635814	4.45452	0.0794025	0.99996
77889	Lbh	limb-bud and heart	-0.655192	5.89766	0.079485	0.99996
76074	Gbp8	guanylate-binding protein 8	1.47804	-0.181858	0.0794862	0.99996
76652	Actrt3	actin related protein T3	1.69979	-0.841188	0.0799385	0.99996
320587	Tmem88b	transmembrane protein 88B	-1.64907	0.418061	0.0799995	0.99996
380768	Ccdc177	coiled-coil domain containing 177	0.660379	4.41203	0.0807541	0.99996
100952	Emilin1	elastin microfibril interfacer 1	1.17718	4.18027	0.0808062	0.99996
12827	Col4a2	collagen, type IV, alpha 2	0.805162	7.15836	0.0817371	0.99996
328234	Rnf182	ring finger protein 182	0.688854	5.70102	0.0820945	0.99996
12819	Col15a1	collagen, type XV, alpha 1	1.27291	3.96144	0.0820946	0.99996
12822	Col18a1	collagen, type XVIII, alpha 1	1.4133	5.99046	0.0832	0.99996
100040462	Mndal	myeloid nuclear differentiation antigen like	1.00043	3.28454	0.0842214	0.99996
23836	Cdh20	cadherin 20	-0.624286	4.06717	0.0844214	0.99996
63953	Dusp10	dual specificity phosphatase 10	-1.09308	2.44107	0.0844257	0.99996
241274	Pnpla7	patatin-like phospholipase domain containing 7	-1.03972	4.33582	0.0852344	0.99996
107527	Il1rl2	interleukin 1 receptor-like 2	1.58344	-0.592065	0.0853519	0.99996
66147	Necap2	NECAP endocytosis associated 2	-0.634019	5.20412	0.0854036	0.99996
64383	Sirt2	sirtuin 2	-0.680083	6.81023	0.0861202	0.99996
11421	Ace	angiotensin I converting enzyme (peptidyl-dipeptidase A) 1	-1.87128	2.60787	0.0866573	0.99996
22724	Zbtb7b	zinc finger and BTB domain containing 7B	-0.617788	4.11813	0.0870819	0.99996
14200	Fhl2	four and a half LIM domains 2	0.99231	4.5382	0.0874121	0.99996
20716	Serpina3n	serine (or cysteine) peptidase inhibitor, clade A, member 3N	-1.08294	6.1378	0.0878208	0.99996
22339	Vegfa	vascular endothelial growth factor A	-1.18751	7.05946	0.0881565	0.99996
71538	Fbxo9	f-box protein 9	0.693517	5.82488	0.0886874	0.99996
18012	Neurod1	neurogenic differentiation 1	0.668788	5.25403	0.0886905	0.99996
244579	Tox3	TOX high mobility group box family member 3	-1.07767	3.50082	0.0888114	0.99996
18792	Plau	plasminogen activator, urokinase	1.12012	1.18689	0.0891723	0.99996
75479	1700012D14Rik	RIKEN cDNA 1700012D14 gene	-1.96389	-1.15765	0.0895982	0.99996
13417	Dnah8	dynein, axonemal, heavy chain 8	1.27789	0.214448	0.0901636	0.99996
74442	Sgms2	sphingomyelin synthase 2	-1.23177	1.55107	0.0904554	0.99996
214642	Cped1	cadherin-like and PC-esterase domain containing 1	1.44581	2.77246	0.0910102	0.99996
239133	Dleu7	deleted in lymphocytic leukemia, 7	-2.01937	0.160825	0.0913413	0.99996
67801	Pllp	plasma membrane proteolipid	-1.4889	2.07064	0.0914023	0.99996
76487	Ppp1r3g	protein phosphatase 1, regulatory subunit 3G	-1.63268	0.886389	0.0920682	0.99996
635169	CK137956	cDNA sequence CK137956	1.06552	0.947542	0.092693	0.99996
12159	Bmp4	bone morphogenetic protein 4	-1.62756	1.25389	0.0931562	0.99996
217262	Abca9	ATP-binding cassette, sub-family A (ABC1), member 9	1.44758	3.04687	0.0936358	0.99996
71785	Pdgfd	platelet-derived growth factor, D polypeptide	-0.956744	1.83829	0.0937959	0.99996
20652	Soat1	sterol O-acyltransferase 1	-0.664809	5.24701	0.0940297	0.99996
18712	Pim1	proviral integration site 1	-1.26332	2.02274	0.0941974	0.99996
170768	Pfkfb3	6-phosphofructo-2-kinase/fructose-2,6-biphosphatase 3	-0.871505	6.12872	0.0945562	0.99996
12836	Col7a1	collagen, type VII, alpha 1	0.783887	4.54696	0.094716	0.99996
11881	Arsb	arylsulfatase B	-0.631334	6.04772	0.094902	0.99996
11565	Adssl1	adenylosuccinate synthetase like 1	-1.27601	1.03556	0.0954848	0.99996
20420	Shd	src homology 2 domain-containing transforming protein D	-0.807246	3.148	0.0956269	0.99996
71742	Ulk3	unc-51-like kinase 3	-0.62056	3.81757	0.0956427	0.99996
12797	Cnn1	calponin 1	-2.86456	-0.990739	0.0956636	0.99996
232441	Rerg	RAS-like, estrogen-regulated, growth-inhibitor	0.978724	4.12747	0.0957999	0.99996
13389	Dll3	delta like canonical Notch ligand 3	-1.73315	3.09348	0.0958116	0.99996
228911	Tshz2	teashirt zinc finger family member 2	-1.88321	3.75125	0.0958589	0.99996
12319	Car8	carbonic anhydrase 8	-1.3812	3.23151	0.0965587	0.99996
14560	Gdf10	growth differentiation factor 10	0.668783	3.1508	0.0974151	0.99996
666448	NA	NA	-2.19828	-1.37513	0.0975769	0.99996
67313	Inava	innate immunity activator	-1.51537	2.69818	0.0978968	0.99996
78754	Galnt15	polypeptide N-acetylgalactosaminyltransferase 15	-1.76187	0.921467	0.0980305	0.99996
69660	Tmbim1	transmembrane BAX inhibitor motif containing 1	-0.892468	4.11812	0.0983722	0.99996
21345	Tagln	transgelin	-2.14103	2.69913	0.0991962	0.99996
239017	Ogdhl	oxoglutarate dehydrogenase-like	-0.539439	6.18145	0.0994134	0.99996
18378	Omp	olfactory marker protein	1.38294	-0.505673	0.100044	0.99996
11504	Adamts1	a disintegrin-like and metallopeptidase (reprolysin type) with thrombospondin type 1 motif, 1	-0.484333	5.94804	0.100047	0.99996
12826	Col4a1	collagen, type IV, alpha 1	0.773946	7.84771	0.100316	0.99996
243900	4930432E11Rik	RIKEN cDNA 4930432E11 gene	3.95156	-0.241196	0.100489	0.99996
63873	Trpv4	transient receptor potential cation channel, subfamily V, member 4	-1.75845	-1.09531	0.100733	0.99996
50706	Postn	periostin, osteoblast specific factor	1.42112	3.6505	0.100743	0.99996
99929	Tiparp	TCDD-inducible poly(ADP-ribose) polymerase	-0.546648	4.81578	0.100784	0.99996
14936	Gys1	glycogen synthase 1, muscle	-0.658103	5.3826	0.101489	0.99996
245578	Pcdh11x	protocadherin 11 X-linked	-0.829424	3.82434	0.101527	0.99996
225724	Mapk4	mitogen-activated protein kinase 4	-0.66089	5.06497	0.101557	0.99996
74365	Lonrf3	LON peptidase N-terminal domain and ring finger 3	-0.57231	5.44961	0.101748	0.99996
12984	Csf2rb2	colony stimulating factor 2 receptor, beta 2, low-affinity (granulocyte-macrophage)	1.94749	-0.258641	0.102205	0.99996
245867	Pcmtd2	protein-L-isoaspartate (D-aspartate) O-methyltransferase domain containing 2	-0.496634	5.87111	0.102394	0.99996
17183	Matn4	matrilin 4	-1.96544	0.323987	0.102401	0.99996
387524	Znrf2	zinc and ring finger 2	0.46765	4.93793	0.103442	0.99996
104360	Isl2	insulin related protein 2 (islet 2)	1.42515	0.207304	0.103871	0.99996
17136	Mag	myelin-associated glycoprotein	-2.11718	1.29781	0.103912	0.99996
407831	Tmem204	transmembrane protein 204	1.23122	1.27481	0.104034	0.99996
70536	Qpct	glutaminyl-peptide cyclotransferase (glutaminyl cyclase)	-0.737892	3.32192	0.10415	0.99996
21385	Tbx2	T-box 2	1.53701	0.968722	0.104439	0.99996
77630	Prdm8	PR domain containing 8	0.637446	6.0718	0.104566	0.99996
14825	Cxcl1	chemokine (C-X-C motif) ligand 1	-1.59553	0.489042	0.105178	0.99996
80906	Kcnip2	Kv channel-interacting protein 2	0.701401	5.35367	0.105477	0.99996
14013	Mecom	MDS1 and EVI1 complex locus	1.48937	-1.13599	0.105571	0.99996
68401	G6pc3	glucose 6 phosphatase, catalytic, 3	-0.640759	4.79251	0.105656	0.99996
224008	Spidr	scaffolding protein involved in DNA repair	-0.855171	3.2834	0.105793	0.99996
234624	A330008L17Rik	RIKEN cDNA A330008L17 gene	1.10016	1.20348	0.105937	0.99996
108687	Edem2	ER degradation enhancer, mannosidase alpha-like 2	-0.60988	4.08213	0.106165	0.99996
219151	Scara3	scavenger receptor class A, member 3	-1.21801	4.19141	0.106603	0.99996
76960	Bcas1	breast carcinoma amplified sequence 1	-4.29208	2.65403	0.106762	0.99996
12835	Col6a3	collagen, type VI, alpha 3	0.884171	4.69654	0.107925	0.99996
69581	Rhou	ras homolog family member U	-0.436462	4.85027	0.108315	0.99996
217038	Mrm1	mitochondrial rRNA methyltransferase 1	-0.819082	2.9046	0.10847	0.99996
78889	Wsb1	WD repeat and SOCS box-containing 1	-1.14911	6.89006	0.108822	0.99996
672284	Nkx1-1	NK1 homeobox 1	1.44962	-0.884244	0.108887	0.99996
11551	Adra2a	adrenergic receptor, alpha 2a	0.509316	5.17677	0.109117	0.99996
17859	Mxi1	MAX interactor 1, dimerization protein	-0.555103	5.58196	0.109269	0.99996
100040654	Gm2885	predicted gene 2885	-1.71577	-0.998445	0.10928	0.99996
13822	Epb41l2	erythrocyte membrane protein band 4.1 like 2	-0.663493	6.24907	0.109291	0.99996
791275	Gm9885	predicted gene 9885	0.68012	2.78148	0.109293	0.99996
13924	Ptprv	protein tyrosine phosphatase, receptor type, V	1.58131	1.72574	0.109405	0.99996
50784	Plpp2	phospholipid phosphatase 2	-1.58309	0.673955	0.109447	0.99996
237052	Tceal1	transcription elongation factor A (SII)-like 1	-0.739151	3.26544	0.109613	0.99996
14725	Lrp2	low density lipoprotein receptor-related protein 2	-1.23905	3.35835	0.109906	0.99996
319480	Itga11	integrin alpha 11	1.32024	1.50593	0.110244	0.99996
76073	Pcgf5	polycomb group ring finger 5	-0.939075	2.21346	0.110339	0.99996
11514	Adcy8	adenylate cyclase 8	-1.08816	3.83595	0.110516	0.99996
56188	Fxyd1	FXYD domain-containing ion transport regulator 1	-1.19824	3.3399	0.110645	0.99996
20130	Rras	related RAS viral (r-ras) oncogene	-0.703946	4.19739	0.110827	0.99996
215201	Trmt2b	TRM2 tRNA methyltransferase 2B	-0.724271	2.967	0.111192	0.99996
20356	Sema5a	sema domain, seven thrombospondin repeats (type 1 and type 1-like), transmembrane domain (TM) and short cytoplasmic domain, (semaphorin) 5A	0.476995	6.07755	0.111449	0.99996
20229	Sat1	spermidine/spermine N1-acetyl transferase 1	-0.479751	4.69034	0.111786	0.99996
17974	Nck2	non-catalytic region of tyrosine kinase adaptor protein 2	0.556771	5.67876	0.112589	0.99996
80290	Gpr146	G protein-coupled receptor 146	-1.06696	3.25435	0.113059	0.99996
21825	Thbs1	thrombospondin 1	-1.07406	3.93335	0.113184	0.99996
12575	Cdkn1a	cyclin-dependent kinase inhibitor 1A (P21)	-0.502061	6.10677	0.113597	0.99996
408058	BC048507	cDNA sequence BC048507	0.539648	6.07808	0.114189	0.99996
20750	Spp1	secreted phosphoprotein 1	1.91474	4.49816	0.114653	0.99996
231668	Vsig10	V-set and immunoglobulin domain containing 10	-1.07901	1.63479	0.115003	0.99996
13808	Eno3	enolase 3, beta muscle	-0.9701	1.87946	0.115151	0.99996
80859	Nfkbiz	nuclear factor of kappa light polypeptide gene enhancer in B cells inhibitor, zeta	-0.554039	4.13022	0.115545	0.99996
216190	Appl2	adaptor protein, phosphotyrosine interaction, PH domain and leucine zipper containing 2	-1.00292	6.65654	0.116066	0.99996
16525	Kcnk1	potassium channel, subfamily K, member 1	0.493573	6.0297	0.116569	0.99996
67860	S100a16	S100 calcium binding protein A16	-0.879312	5.95722	0.116674	0.99996
14807	Grik3	glutamate receptor, ionotropic, kainate 3	-1.10303	5.72359	0.116694	0.99996
214685	Chadl	chondroadherin-like	-0.957465	3.48017	0.116828	0.99996
18025	Nfe2l3	nuclear factor, erythroid derived 2, like 3	-2.54708	-0.249092	0.116988	0.99996
93842	Igsf9	immunoglobulin superfamily, member 9	-1.11145	2.59838	0.117015	0.99996
12840	Col9a2	collagen, type IX, alpha 2	-2.13233	1.09002	0.117328	0.99996
245847	Amdhd2	amidohydrolase domain containing 2	-0.501465	4.1912	0.117489	0.99996
12505	Cd44	CD44 antigen	-0.930726	4.83379	0.118118	0.99996
11546	Parp2	poly (ADP-ribose) polymerase family, member 2	-0.480814	4.25921	0.118137	0.99996
75579	2310034G01Rik	RIKEN cDNA 2310034G01 gene	-1.30786	-0.64679	0.118522	0.99996
94226	S1pr5	sphingosine-1-phosphate receptor 5	-1.49339	-0.83247	0.118693	0.99996
67803	Limd2	LIM domain containing 2	0.653252	5.93282	0.118862	0.99996
11815	Apod	apolipoprotein D	1.77151	5.61081	0.119052	0.99996
17174	Masp1	mannan-binding lectin serine peptidase 1	-0.661807	3.15151	0.119545	0.99996
245827	Fat2	FAT atypical cadherin 2	-2.25188	-0.757959	0.119549	0.99996
27273	Pdk4	pyruvate dehydrogenase kinase, isoenzyme 4	-1.11644	3.08566	0.119805	0.99996
235086	Igsf9b	immunoglobulin superfamily, member 9B	-0.897726	4.01911	0.120196	0.99996
100862261	Fam205a3	family with sequence similarity 205, member A3	-1.28257	-0.0087894	0.120601	0.99996
50709	Hist1h1e	histone cluster 1, H1e	2.51048	-0.709211	0.120668	0.99996
226251	Ablim1	actin-binding LIM protein 1	0.419491	6.53359	0.120909	0.99996
234356	Csgalnact1	chondroitin sulfate N-acetylgalactosaminyltransferase 1	-0.674438	3.54279	0.121089	0.99996
12531	Cdc25b	cell division cycle 25B	-0.501144	3.90254	0.121105	0.99996
56461	Kcnip3	Kv channel interacting protein 3, calsenilin	-0.456249	6.75998	0.12117	0.99996
640524	Sptbn5	spectrin beta, non-erythrocytic 5	-1.00125	0.940272	0.121187	0.99996
12335	Capn3	calpain 3	1.12187	1.49487	0.121604	0.99996
235106	Ntm	neurotrimin	-0.586548	6.38515	0.121609	0.99996
319742	Mpzl3	myelin protein zero-like 3	1.15729	0.257686	0.121781	0.99996
319713	Ablim3	actin binding LIM protein family, member 3	0.554925	5.77214	0.12204	0.99996
13447	Doc2b	double C2, beta	0.600885	6.02666	0.122499	0.99996
269019	Stk32a	serine/threonine kinase 32A	-1.60512	2.67755	0.122646	0.99996
70417	Megf10	multiple EGF-like-domains 10	-0.503206	4.94156	0.122702	0.99996
320135	BC049715	cDNA sequence BC049715	1.34224	-0.823645	0.122994	0.99996
50915	Grb14	growth factor receptor bound protein 14	0.671904	4.47543	0.123446	0.99996
73229	Zfp983	zinc finger protein 983	-0.77584	2.88013	0.123539	0.99996
13038	Ctsk	cathepsin K	1.20103	2.39173	0.123929	0.99996
78217	Tmem210	transmembrane protein 210	1.21382	1.5655	0.124202	0.99996
320558	Sycp2	synaptonemal complex protein 2	-1.33481	-0.0126962	0.124954	0.99996
12404	Cbln1	cerebellin 1 precursor protein	-1.17002	3.13525	0.125225	0.99996
666501	Gm8137	predicted gene 8137	1.6104	-1.35365	0.125248	0.99996
19876	Robo1	roundabout guidance receptor 1	0.437485	6.11757	0.125484	0.99996
68285	C630043F03Rik	RIKEN cDNA C630043F03 gene	0.666576	2.66459	0.125644	0.99996
56226	Espn	espin	-1.22246	0.751218	0.125726	0.99996
69094	Tmem160	transmembrane protein 160	0.458377	4.81281	0.125859	0.99996
15248	Hic1	hypermethylated in cancer 1	1.1566	3.46344	0.126122	0.99996
20525	Slc2a1	solute carrier family 2 (facilitated glucose transporter), member 1	-0.867185	5.94773	0.126277	0.99996
13803	Enc1	ectodermal-neural cortex 1	0.770473	9.30758	0.126289	0.99996
72512	Tmem173	transmembrane protein 173	1.24767	1.00393	0.126309	0.99996
100042948	Gm15760	mitochondrial ribosomal protein S18B pseudogene	0.786711	1.9938	0.126792	0.99996
22235	Ugdh	UDP-glucose dehydrogenase	-0.811906	5.27787	0.126809	0.99996
16480	Jup	junction plakoglobin	0.552788	5.30377	0.126852	0.99996
71760	Etnppl	ethanolamine phosphate phospholyase	-1.49069	-1.39205	0.126998	0.99996
434215	Lrrc32	leucine rich repeat containing 32	0.84051	3.753	0.127278	0.99996
23853	Def6	differentially expressed in FDCP 6	0.927197	0.874035	0.127527	0.99996
67701	Wfdc2	WAP four-disulfide core domain 2	-2.68941	-0.515816	0.127554	0.99996
18187	Nrp2	neuropilin 2	0.601093	7.45419	0.127686	0.99996
545276	Gal3st3	galactose-3-O-sulfotransferase 3	0.898602	5.85132	0.127687	0.99996
19411	Rarg	retinoic acid receptor, gamma	-0.73496	3.42497	0.127811	0.99996
100503147	Gm13293	predicted gene 13293	-2.40481	0.0653166	0.12789	0.99996
23928	Lamc3	laminin gamma 3	1.77631	2.55299	0.12815	0.99996
66815	Mcub	mitochondrial calcium uniporter dominant negative beta subunit	1.03393	2.75526	0.128231	0.99996
170716	Cyp4f13	cytochrome P450, family 4, subfamily f, polypeptide 13	-0.774033	3.56266	0.128302	0.99996
194126	Mtmr11	myotubularin related protein 11	-0.671154	3.12673	0.128629	0.99996
380912	Zfp395	zinc finger protein 395	-0.947508	4.03293	0.129074	0.99996
320207	Pik3r5	phosphoinositide-3-kinase regulatory subunit 5	-2.03389	-0.404384	0.129083	0.99996
20851	Stat5b	signal transducer and activator of transcription 5B	-0.469934	4.52236	0.129208	0.99996
73711	Mvb12a	multivesicular body subunit 12A	-0.562813	3.69449	0.129341	0.99996
71846	Syce2	synaptonemal complex central element protein 2	-0.843166	2.57419	0.129538	0.99996
330052	A930003O13Rik	RIKEN cDNA A930003O13 gene	-1.48215	-0.335308	0.12958	0.99996
380967	Tmem106c	transmembrane protein 106C	-0.580873	4.77521	0.129644	0.99996
59012	Moxd1	monooxygenase, DBH-like 1	-1.59432	1.0872	0.129738	0.99996
228775	Trib3	tribbles pseudokinase 3	-1.30328	1.74376	0.130197	0.99996
65971	Tbata	thymus, brain and testes associated	1.70938	0.8842	0.130703	0.99996
114301	Palmd	palmdelphin	1.08505	3.92153	0.130822	0.99996
111241	Hmga1b	high mobility group AT-hook 1B	-0.720891	5.61933	0.131084	0.99996
219094	Khnyn	KH and NYN domain containing	-0.69594	4.49256	0.131162	0.99996
14219	Ccn2	cellular communication network factor 2	-0.547451	3.58375	0.131406	0.99996
85031	Pla1a	phospholipase A1 member A	1.71094	-1.69616	0.131513	0.99996
12484	Cd24a	CD24a antigen	0.56545	7.3116	0.131589	0.99996
432763	Prr7	proline rich 7 (synaptic)	0.45012	5.40999	0.131865	0.99996
216805	Flcn	folliculin	-0.429219	5.91008	0.131883	0.99996
170761	Pdzd3	PDZ domain containing 3	1.06915	0.6137	0.131945	0.99996
13170	Dbp	D site albumin promoter binding protein	-0.746465	4.09414	0.132178	0.99996
110637	Grik4	glutamate receptor, ionotropic, kainate 4	0.632793	5.73683	0.132341	0.99996
12825	Col3a1	collagen, type III, alpha 1	2.03575	6.81334	0.132493	0.99996
22036	Traip	TRAF-interacting protein	0.675834	4.79059	0.132623	0.99996
109294	Prex2	phosphatidylinositol-3,4,5-trisphosphate-dependent Rac exchange factor 2	-0.507226	5.80488	0.132712	0.99996
108100	Baiap2	brain-specific angiogenesis inhibitor 1-associated protein 2	0.628635	6.7781	0.13283	0.99996
105348	Golm1	golgi membrane protein 1	0.662544	5.79824	0.132938	0.99996
12390	Cav2	caveolin 2	-1.0267	5.45443	0.133257	0.99996
15018	H2-Q7	histocompatibility 2, Q region locus 7	-2.24868	0.0110275	0.133687	0.99996
14089	Fap	fibroblast activation protein	1.34462	0.167868	0.1345	0.99996
242702	Myom3	myomesin family, member 3	-1.36617	-0.377787	0.134951	0.99996
69675	Pxdn	peroxidasin	0.465558	6.80572	0.134953	0.99996
102058	Exoc8	exocyst complex component 8	0.481703	5.17796	0.134991	0.99996
100039826	NA	NA	-0.477785	5.46406	0.135046	0.99996
16939	Lor	loricrin	0.631725	3.70644	0.135113	0.99996
15361	Hmga1	high mobility group AT-hook 1	-0.704943	5.65878	0.135148	0.99996
11989	Slc7a3	solute carrier family 7 (cationic amino acid transporter, y+ system), member 3	-1.32227	2.60919	0.135479	0.99996
103988	Gck	glucokinase	0.732022	2.83994	0.135571	0.99996
225358	Fam13b	family with sequence similarity 13, member B	0.703864	5.4767	0.13568	0.99996
100316681	Mir1900	microRNA 1900	1.00564	0.792014	0.135917	0.99996
11534	Adk	adenosine kinase	-0.61999	5.01746	0.136258	0.99996
668303	Kif26a	kinesin family member 26A	-0.812098	2.1715	0.13671	0.99996
14701	Gng12	guanine nucleotide binding protein (G protein), gamma 12	-0.604303	6.74288	0.136875	0.99996
56708	Clcf1	cardiotrophin-like cytokine factor 1	-1.84041	-0.0367319	0.137379	0.99996
21678	Tead3	TEA domain family member 3	-0.648221	3.42367	0.137399	0.99996
20378	Frzb	frizzled-related protein	0.82254	3.66272	0.138024	0.99996
13032	Ctsc	cathepsin C	-0.766421	3.25415	0.138113	0.99996
50723	Icosl	icos ligand	-1.46369	2.70169	0.13813	0.99996
21950	Tnfsf9	tumor necrosis factor (ligand) superfamily, member 9	-1.14686	0.359815	0.13814	0.99996
14268	Fn1	fibronectin 1	-0.845474	6.59165	0.138287	0.99996
12398	Cbfa2t3	CBFA2/RUNX1 translocation partner 3	0.703949	4.2816	0.138449	0.99996
16504	Kcnc3	potassium voltage gated channel, Shaw-related subfamily, member 3	0.593029	6.56743	0.138469	0.99996
16600	Klf4	Kruppel-like factor 4 (gut)	-1.17664	1.26399	0.138623	0.99996
57776	Ttyh1	tweety family member 1	-0.580729	8.4066	0.138915	0.99996
269344	Ell3	elongation factor RNA polymerase II-like 3	1.12603	0.138836	0.13892	0.99996
407786	Taf9b	TATA-box binding protein associated factor 9B	0.392828	4.83674	0.13894	0.99996
74030	Rin2	Ras and Rab interactor 2	-0.853719	4.43685	0.139043	0.99996
14405	Gabrg1	gamma-aminobutyric acid (GABA) A receptor, subunit gamma 1	-0.916919	3.26241	0.139487	0.99996
230648	Efcab14	EF-hand calcium binding domain 14	-0.439792	5.4655	0.139553	0.99996
100503848	NA	NA	-1.31954	-1.15784	0.139738	0.99996
13830	Stom	stomatin	-1.22565	5.24511	0.140081	0.99996
56846	Necab3	N-terminal EF-hand calcium binding protein 3	-0.503547	3.54443	0.140173	0.99996
212483	Fam193b	family with sequence similarity 193, member B	-0.416364	6.21538	0.140391	0.99996
106582	Nrm	nurim (nuclear envelope membrane protein)	-1.18921	1.99627	0.140532	0.99996
100306944	Snora73a	small nucleolar RNA, H/ACA box 73a	-1.48416	-0.919283	0.140639	0.99996
99633	Adgrl2	adhesion G protein-coupled receptor L2	-0.464919	5.87604	0.140849	0.99996
57276	Vsig2	V-set and immunoglobulin domain containing 2	0.948383	1.7144	0.140928	0.99996
21749	Terf1	telomeric repeat binding factor 1	-0.772782	2.87605	0.141335	0.99996
64706	Scube1	signal peptide, CUB domain, EGF-like 1	0.763603	4.30962	0.141353	0.99996
110784	Nr3c2	nuclear receptor subfamily 3, group C, member 2	0.946599	5.4312	0.141435	0.99996
271127	Adamts16	a disintegrin-like and metallopeptidase (reprolysin type) with thrombospondin type 1 motif, 16	-2.12672	0.46365	0.141492	0.99996
320770	A630072M18Rik	RIKEN cDNA A630072M18 gene	0.716342	3.47846	0.141642	0.99996
100504412	Kcnmb4os2	potassium large conductance calcium-activated channel, subfamily M, beta member 4, opposite strand 2	0.917364	0.74503	0.141735	0.99996
66901	Proz	protein Z, vitamin K-dependent plasma glycoprotein	0.747616	2.70069	0.141863	0.99996
66330	1700020L24Rik	RIKEN cDNA 1700020L24 gene	-1.35953	-1.33002	0.141863	0.99996
66084	Rmnd1	required for meiotic nuclear division 1 homolog	-0.464616	4.18994	0.142207	0.99996
12808	Cobl	cordon-bleu WH2 repeat	-1.34099	3.13938	0.14228	0.99996
12738	Cldn2	claudin 2	1.06792	1.26941	0.142554	0.99996
68294	Mfsd10	major facilitator superfamily domain containing 10	-0.457591	3.90872	0.142672	0.99996
20807	Srf	serum response factor	0.401142	5.80435	0.142689	0.99996
18186	Nrp1	neuropilin 1	0.674599	7.60127	0.142792	0.99996
219134	Shisa2	shisa family member 2	1.38021	2.8128	0.142834	0.99996
20306	Ccl7	chemokine (C-C motif) ligand 7	2.5396	-0.560592	0.142945	0.99996
74551	Pck2	phosphoenolpyruvate carboxykinase 2 (mitochondrial)	-0.43868	4.33063	0.143087	0.99996
330188	Ccdc63	coiled-coil domain containing 63	1.33285	-0.163013	0.143178	0.99996
78560	Adgra2	adhesion G protein-coupled receptor A2	0.551694	4.52069	0.14351	0.99996
13813	Eomes	eomesodermin	-1.79186	0.800844	0.143575	0.99996
100502874	Gm19426	predicted gene, 19426	-1.16108	0.604177	0.143575	0.99996
791312	Gm9997	predicted gene 9997	1.34762	0.198691	0.143671	0.99996
71648	Optn	optineurin	-0.460878	4.49832	0.143857	0.99996
69291	1700001L05Rik	RIKEN cDNA 1700001L05 gene	0.728209	2.57272	0.144356	0.99996
16493	Kcna5	potassium voltage-gated channel, shaker-related subfamily, member 5	-0.963282	0.579788	0.144418	0.99996
56506	Cib2	calcium and integrin binding family member 2	-0.892596	2.79328	0.144749	0.99996
100861595	NA	NA	-1.17492	-0.644157	0.14495	0.99996
17864	Mybl1	myeloblastosis oncogene-like 1	-1.26702	3.1244	0.144951	0.99996
233271	Luzp2	leucine zipper protein 2	-0.604415	7.25932	0.145097	0.99996
218630	Ccno	cyclin O	0.849893	1.37408	0.145259	0.99996
19270	Ptprg	protein tyrosine phosphatase, receptor type, G	0.558132	7.29684	0.145366	0.99996
170721	Papln	papilin, proteoglycan-like sulfated glycoprotein	-1.31915	-0.228973	0.145514	0.99996
56018	Stard10	START domain containing 10	-0.477946	3.6907	0.145533	0.99996
18217	Ntsr2	neurotensin receptor 2	-0.950086	4.65101	0.14566	0.99996
20447	St6galnac3	ST6 (alpha-N-acetyl-neuraminyl-2,3-beta-galactosyl-1,3)-N-acetylgalactosaminide alpha-2,6-sialyltransferase 3	0.629761	3.02397	0.145707	0.99996
243914	Lgi4	leucine-rich repeat LGI family, member 4	-1.20692	1.0506	0.146077	0.99996
75099	Lysmd4	LysM, putative peptidoglycan-binding, domain containing 4	-0.674565	4.2016	0.146192	0.99996
17920	Myo6	myosin VI	-0.493695	7.05373	0.146285	0.99996
99151	Cercam	cerebral endothelial cell adhesion molecule	-0.641784	3.16167	0.146522	0.99996
98402	Sh3bp4	SH3-domain binding protein 4	-0.356936	5.422	0.146696	0.99996
26568	Slc27a3	solute carrier family 27 (fatty acid transporter), member 3	-0.71606	3.28812	0.146789	0.99996
52430	Echdc2	enoyl Coenzyme A hydratase domain containing 2	-0.940604	3.32634	0.146818	0.99996
51960	Kctd18	potassium channel tetramerisation domain containing 18	-0.574796	3.88064	0.146872	0.99996
20183	Rxrg	retinoid X receptor gamma	0.635611	2.72464	0.146884	0.99996
268512	Slc26a11	solute carrier family 26, member 11	-0.637807	3.15143	0.147312	0.99996
214855	Arid5a	AT rich interactive domain 5A (MRF1-like)	-0.473583	4.13989	0.148335	0.99996
21815	Tgif1	TGFB-induced factor homeobox 1	-1.08396	2.52196	0.148476	0.99996
73389	Hbp1	high mobility group box transcription factor 1	-0.424227	5.47751	0.148776	0.99996
20193	S100a1	S100 calcium binding protein A1	-0.851904	4.36231	0.149476	0.99996
23882	Gadd45g	growth arrest and DNA-damage-inducible 45 gamma	-0.633475	4.60942	0.149547	0.99996
100042464	NA	NA	-0.511973	5.19688	0.149563	0.99996
16997	Ltbp2	latent transforming growth factor beta binding protein 2	-2.60516	0.211598	0.149568	0.99996
50781	Dkk3	dickkopf WNT signaling pathway inhibitor 3	-0.650665	6.7539	0.149615	0.99996
100503085	Klhl3	kelch-like 3	0.777301	4.11685	0.149899	0.99996
235472	Prtg	protogenin	-1.16997	1.47207	0.149959	0.99996
15900	Irf8	interferon regulatory factor 8	-1.55642	-0.495027	0.150005	0.99996
234839	Piezo1	piezo-type mechanosensitive ion channel component 1	-0.81522	4.10276	0.15022	0.99996
18414	Osmr	oncostatin M receptor	-0.956216	4.71081	0.150297	0.99996
211383	Amer3	APC membrane recruitment 3	0.68797	5.03999	0.150318	0.99996
100862072	Gm21451	predicted gene, 21451	0.527443	3.52541	0.150797	0.99996
320478	Sox2ot	SOX2 overlapping transcript (non-protein coding)	-0.676776	3.73884	0.150921	0.99996
79362	Bhlhe41	basic helix-loop-helix family, member e41	-0.447316	4.3282	0.151069	0.99996
71924	Tube1	epsilon-tubulin 1	-1.02846	1.75707	0.151363	0.99996
78176	4930471C04Rik	RIKEN cDNA 4930471C04 gene	1.51426	-0.481886	0.151597	0.99996
16835	Ldlr	low density lipoprotein receptor	0.788081	6.16688	0.152151	0.99996
76813	Armc6	armadillo repeat containing 6	0.476529	5.23966	0.152388	0.99996
59058	Bhlhe22	basic helix-loop-helix family, member e22	0.543162	7.46371	0.152636	0.99996
14964	H2-D1	histocompatibility 2, D region locus 1	-0.799855	5.18638	0.152753	0.99996
66899	Fip1l1	FIP1 like 1 (S. cerevisiae)	-0.393938	6.21871	0.153108	0.99996
14778	Gpx3	glutathione peroxidase 3	-1.07743	1.59238	0.153185	0.99996
629059	Fam124a	family with sequence similarity 124, member A	-0.49068	4.91942	0.153273	0.99996
20502	Slc16a2	solute carrier family 16 (monocarboxylic acid transporters), member 2	0.540444	7.53081	0.153313	0.99996
331524	Xkrx	X-linked Kx blood group related, X-linked	-1.73996	-1.20076	0.153344	0.99996
230103	Npr2	natriuretic peptide receptor 2	-0.430227	5.47749	0.153362	0.99996
100040294	Gm2694	predicted gene 2694	-2.52163	-0.578886	0.153386	0.99996
16878	Lif	leukemia inhibitory factor	-0.633347	2.983	0.153549	0.99996
232664	Ccdc136	coiled-coil domain containing 136	-0.629637	5.46296	0.153709	0.99996
53871	Pkd2l2	polycystic kidney disease 2-like 2	0.688425	3.4978	0.153922	0.99996
12552	Cdh11	cadherin 11	0.478434	6.16237	0.154209	0.99996
121021	Cspg4	chondroitin sulfate proteoglycan 4	-1.90914	5.22485	0.15443	0.99996
14594	Ggta1	glycoprotein galactosyltransferase alpha 1, 3	-1.17956	3.73762	0.1545	0.99996
319207	Pgbd1	piggyBac transposable element derived 1	-1.02908	0.349015	0.154529	0.99996
67735	4930528A17Rik	RIKEN cDNA 4930528A17 gene	1.40482	-0.932604	0.15463	0.99996
270672	Map3k15	mitogen-activated protein kinase kinase kinase 15	-0.925997	1.05504	0.154822	0.99996
72469	Plcd3	phospholipase C, delta 3	-1.07803	2.66279	0.155081	0.99996
69724	Rnaseh2a	ribonuclease H2, large subunit	-0.506818	3.32382	0.155293	0.99996
104368	Snora70	small nucleolar RNA, H/ACA box 70	-1.3826	-1.16128	0.155601	0.99996
18166	Npy1r	neuropeptide Y receptor Y1	0.661453	3.96066	0.15562	0.99996
56296	Dmrtb1	DMRT-like family B with proline-rich C-terminal, 1	-1.81794	1.9441	0.155863	0.99996
18194	Nsdhl	NAD(P) dependent steroid dehydrogenase-like	0.595628	6.35245	0.155874	0.99996
545622	Ptpn3	protein tyrosine phosphatase, non-receptor type 3	0.836132	4.97607	0.155901	0.99996
100503044	A730020M07Rik	RIKEN cDNA A730020M07 gene	1.68238	-0.804586	0.156616	0.99996
74552	Nipal3	NIPA-like domain containing 3	-0.5294	5.67296	0.156636	0.99996
100504309	Smim27	small integral membrane protein 27	1.42343	-0.00754247	0.156729	0.99996
21944	Tnfsf12	tumor necrosis factor (ligand) superfamily, member 12	-1.10979	1.15844	0.157023	0.99996
230088	Fam214b	family with sequence similarity 214, member B	-0.377332	5.37957	0.157037	0.99996
18073	Nid1	nidogen 1	1.49112	6.37682	0.157092	0.99996
21683	Tecta	tectorin alpha	0.918202	0.829538	0.157131	0.99996
65963	Tmem176b	transmembrane protein 176B	-0.602175	5.55924	0.157223	0.99996
66066	Gng11	guanine nucleotide binding protein (G protein), gamma 11	1.1035	0.734957	0.157377	0.99996
94352	Loxl2	lysyl oxidase-like 2	0.484958	4.26229	0.157758	0.99996
76113	Lpo	lactoperoxidase	1.56973	0.0982432	0.158048	0.99996
276829	Smtnl2	smoothelin-like 2	-1.23913	1.39284	0.158081	0.99996
12033	Bcap29	B cell receptor associated protein 29	-0.657126	3.98647	0.158137	0.99996
106628	Trip10	thyroid hormone receptor interactor 10	-0.522534	3.54674	0.158159	0.99996
381835	Sbk3	SH3 domain binding kinase family, member 3	-1.18719	0.13679	0.158288	0.99996
52118	Pvr	poliovirus receptor	-0.672755	3.4778	0.158326	0.99996
319162	Hist3h2a	histone cluster 3, H2a	0.461118	5.83898	0.158367	0.99996
226026	Smc5	structural maintenance of chromosomes 5	-0.533595	5.43365	0.158502	0.99996
68943	Pink1	PTEN induced putative kinase 1	-0.576798	7.85778	0.158568	0.99996
20733	Spint2	serine protease inhibitor, Kunitz type 2	0.369472	4.66658	0.158627	0.99996
17313	Mgp	matrix Gla protein	1.61182	0.201968	0.158746	0.99996
14073	Faah	fatty acid amide hydrolase	0.843496	6.37202	0.158861	0.99996
22248	Unc119	unc-119 lipid binding chaperone	-0.412457	5.01414	0.158996	0.99996
112405	Egln1	egl-9 family hypoxia-inducible factor 1	-0.427578	6.18712	0.159179	0.99996
244745	Dpy19l1	dpy-19-like 1 (C. elegans)	-0.532405	5.40022	0.159507	0.99996
28019	Ing4	inhibitor of growth family, member 4	-0.377742	5.34739	0.159597	0.99996
70561	Txndc16	thioredoxin domain containing 16	-0.432754	6.32072	0.159776	0.99996
20583	Snai2	snail family zinc finger 2	-1.501	-1.53468	0.159806	0.99996
56455	Dynll1	dynein light chain LC8-type 1	0.534032	7.68749	0.160017	0.99996
100503390	Gm17518	predicted gene, 17518	1.28069	-0.995489	0.160098	0.99996
69798	1810044D09Rik	RIKEN cDNA 1810044D09 gene	-1.07379	-0.203493	0.16022	0.99996
15199	Hebp1	heme binding protein 1	-0.704904	3.73576	0.160248	0.99996
93692	Glrx	glutaredoxin	0.644257	4.97715	0.160275	0.99996
319909	Ism1	isthmin 1, angiogenesis inhibitor	1.07516	2.64087	0.160629	0.99996
16980	Lrrn2	leucine rich repeat protein 2, neuronal	0.826492	7.29087	0.160806	0.99996
14724	Gp1bb	glycoprotein Ib, beta polypeptide	0.737575	4.25314	0.160844	0.99996
78334	Cdk19	cyclin-dependent kinase 19	-0.369516	4.86833	0.161531	0.99996
76365	Tbx18	T-box18	0.975653	3.56692	0.162658	0.99996
329540	Nol4l	nucleolar protein 4-like	0.411036	6.23404	0.162757	0.99996
108151	Sema3d	sema domain, immunoglobulin domain (Ig), short basic domain, secreted, (semaphorin) 3D	-0.982527	1.23566	0.162927	0.99996
14605	Tsc22d3	TSC22 domain family, member 3	-0.364494	4.73128	0.162976	0.99996
15902	Id2	inhibitor of DNA binding 2	-0.358207	5.90877	0.163084	0.99996
24052	Sgcd	sarcoglycan, delta (dystrophin-associated glycoprotein)	-1.16432	0.423522	0.163132	0.99996
100038526	Gm10560	predicted gene 10560	-0.997335	2.16921	0.163204	0.99996
78977	Popdc3	popeye domain containing 3	0.620321	3.86511	0.163707	0.99996
72018	Fundc1	FUN14 domain containing 1	-0.44205	4.76704	0.163957	0.99996
13507	Dsc3	desmocollin 3	-2.48437	1.27219	0.163976	0.99996
68394	Ccdc163	coiled-coil domain containing 163	-0.935639	1.47306	0.163977	0.99996
21887	Tle3	transducin-like enhancer of split 3	-0.653744	6.08127	0.164108	0.99996
69870	Polr3gl	polymerase (RNA) III (DNA directed) polypeptide G like	-0.460189	4.17668	0.164173	0.99996
329470	Accs	1-aminocyclopropane-1-carboxylate synthase (non-functional)	-0.920166	2.21894	0.164372	0.99996
67246	Resf1	retroelement silencing factor 1	-0.668144	3.97731	0.164425	0.99996
433111	F630040K05Rik	RIKEN cDNA F630040K05 gene	-2.32069	-0.424038	0.165032	0.99996
17305	Mfng	MFNG O-fucosylpeptide 3-beta-N-acetylglucosaminyltransferase	-1.47137	0.205535	0.165288	0.99996
67378	Bbs2	Bardet-Biedl syndrome 2 (human)	-0.527394	3.973	0.165323	0.99996
27419	Naglu	alpha-N-acetylglucosaminidase (Sanfilippo disease IIIB)	-0.599009	3.70333	0.165337	0.99996
21885	Tle1	transducin-like enhancer of split 1	0.403542	5.86259	0.16534	0.99996
100502992	NA	NA	-0.674258	5.02361	0.16564	0.99996
319974	Auts2	autism susceptibility candidate 2	0.512886	6.47543	0.166218	0.99996
26557	Homer2	homer scaffolding protein 2	0.391641	6.0935	0.166352	0.99996
70186	Fam162a	family with sequence similarity 162, member A	-0.899551	4.75543	0.166395	0.99996
66895	Pxdc1	PX domain containing 1	-0.694443	3.25077	0.166447	0.99996
382913	Neil2	nei like 2 (E. coli)	-1.95346	-0.806604	0.166451	0.99996
234779	Plcg2	phospholipase C, gamma 2	-1.07117	1.78802	0.166747	0.99996
18710	Pik3r3	phosphoinositide-3-kinase regulatory subunit 3	0.390789	6.68466	0.166799	0.99996
74114	Crot	carnitine O-octanoyltransferase	-0.408171	6.1926	0.166876	0.99996
18671	Abcb1a	ATP-binding cassette, sub-family B (MDR/TAP), member 1A	1.06406	-0.439559	0.167006	0.99996
232889	Pla2g4c	phospholipase A2, group IVC (cytosolic, calcium-independent)	-1.61605	-0.773474	0.16714	0.99996
237761	Sowaha	sosondowah ankyrin repeat domain family member A	0.388541	5.45911	0.167525	0.99996
24059	Slco2a1	solute carrier organic anion transporter family, member 2a1	0.709435	2.06233	0.167535	0.99996
239618	Pdzrn4	PDZ domain containing RING finger 4	-0.801753	2.56679	0.167552	0.99996
236899	Pcyt1b	phosphate cytidylyltransferase 1, choline, beta isoform	0.525868	6.5811	0.167731	0.99996
73750	Whrn	whirlin	-0.538696	4.75846	0.168203	0.99996
114664	Hsd17b11	hydroxysteroid (17-beta) dehydrogenase 11	-0.694337	3.74806	0.168285	0.99996
107522	Ece2	endothelin converting enzyme 2	-0.386281	5.37821	0.168342	0.99996
104099	Itga9	integrin alpha 9	-0.870523	2.30503	0.168602	0.99996
57738	Slc15a2	solute carrier family 15 (H+/peptide transporter), member 2	-0.864131	4.21151	0.168663	0.99996
433224	Gm5512	required for meiotic nuclear division 1 pseudogene	-0.427609	4.01833	0.168673	0.99996
78771	Mctp1	multiple C2 domains, transmembrane 1	0.777885	5.83205	0.168685	0.99996
72511	2610316D01Rik	RIKEN cDNA 2610316D01 gene	-1.03698	1.22746	0.169011	0.99996
74754	Dhcr24	24-dehydrocholesterol reductase	0.614773	7.721	0.169251	0.99996
12816	Col12a1	collagen, type XII, alpha 1	0.651421	6.00109	0.169261	0.99996
79196	Osbpl5	oxysterol binding protein-like 5	0.465143	5.70674	0.169285	0.99996
226594	Rcsd1	RCSD domain containing 1	1.17301	2.53857	0.169317	0.99996
231326	Aasdh	aminoadipate-semialdehyde dehydrogenase	-0.521598	3.67518	0.16945	0.99996
667148	Gm8482	predicted pseudogene 8482	-1.04224	0.903049	0.169556	0.99996
17858	Mx2	MX dynamin-like GTPase 2	-1.4455	0.175604	0.169751	0.99996
11910	Atf3	activating transcription factor 3	-0.928601	1.69611	0.169791	0.99996
67050	Nkap	NFKB activating protein	-0.428351	4.2127	0.169802	0.99996
243616	Slc6a11	solute carrier family 6 (neurotransmitter transporter, GABA), member 11	0.58869	7.60978	0.169828	0.99996
68867	Rnf122	ring finger protein 122	-0.819004	2.81922	0.169946	0.99996
21389	Tbx6	T-box 6	-1.00211	0.0760525	0.170071	0.99996
75007	Mindy1	MINDY lysine 48 deubiquitinase 1	-0.476031	4.85974	0.170419	0.99996
56278	Gkap1	G kinase anchoring protein 1	-0.476571	4.29483	0.170584	0.99996
56524	Mpp6	membrane protein, palmitoylated 6 (MAGUK p55 subfamily member 6)	-0.453289	5.41223	0.170618	0.99996
21416	Tcf7l2	transcription factor 7 like 2, T cell specific, HMG box	-0.771574	3.42113	0.170718	0.99996
21939	Cd40	CD40 antigen	1.13716	-0.624909	0.170761	0.99996
17755	Map1b	microtubule-associated protein 1B	0.820237	10.3222	0.170901	0.99996
100042332	2810410L24Rik	RIKEN cDNA 2810410L24 gene	-0.872963	2.4614	0.17104	0.99996
13730	Emp1	epithelial membrane protein 1	0.573897	3.33331	0.171161	0.99996
194655	Klf11	Kruppel-like factor 11	-0.594071	3.23651	0.171261	0.99996
109594	Lmo1	LIM domain only 1	0.637784	4.255	0.171369	0.99996
76952	Nt5c2	5'-nucleotidase, cytosolic II	0.397512	5.58833	0.171522	0.99996
17685	Msh2	mutS homolog 2	-0.393418	4.50241	0.17166	0.99996
76566	Rflnb	refilin B	0.515965	3.65612	0.1718	0.99996
20271	Scn5a	sodium channel, voltage-gated, type V, alpha	-1.12376	1.2074	0.171829	0.99996
66659	Acp6	acid phosphatase 6, lysophosphatidic	-0.581113	3.18047	0.171888	0.99996
227102	Ormdl1	ORM1-like 1 (S. cerevisiae)	-0.699608	2.91669	0.171907	0.99996
73431	1700052K11Rik	RIKEN cDNA 1700052K11 gene	0.659115	2.60342	0.172303	0.99996
229534	Pbxip1	pre B cell leukemia transcription factor interacting protein 1	-0.561867	7.43047	0.172328	0.99996
19672	Rcn1	reticulocalbin 1	-0.698294	5.44402	0.172411	0.99996
14173	Fgf2	fibroblast growth factor 2	-1.01272	0.822258	0.172521	0.99996
21987	Tpd52l1	tumor protein D52-like 1	0.563558	3.59198	0.172521	0.99996
66779	4933432I09Rik	RIKEN cDNA 4933432I09 gene	1.36092	0.00872885	0.172556	0.99996
212167	Gsap	gamma-secretase activating protein	-0.609444	4.54521	0.172638	0.99996
213053	Slc39a14	solute carrier family 39 (zinc transporter), member 14	-0.407607	5.2541	0.17274	0.99996
68995	Mcts1	malignant T cell amplified sequence 1	0.386489	4.38374	0.172799	0.99996
19220	Ptgfr	prostaglandin F receptor	1.73627	-0.430894	0.172935	0.99996
14961	H2-Ab1	histocompatibility 2, class II antigen A, beta 1	-2.05737	0.520328	0.172993	0.99996
319565	Syne2	spectrin repeat containing, nuclear envelope 2	-0.654121	5.26236	0.173108	0.99996
216028	Lrrtm3	leucine rich repeat transmembrane neuronal 3	-0.62397	2.91254	0.173216	0.99996
56356	Gltp	glycolipid transfer protein	-0.731228	4.8797	0.173862	0.99996
58187	Cldn10	claudin 10	-0.651355	4.504	0.174082	0.99996
68493	Ndufaf4	NADH:ubiquinone oxidoreductase complex assembly factor 4	0.425206	4.26127	0.174297	0.99996
83691	Crispld1	cysteine-rich secretory protein LCCL domain containing 1	1.30458	1.41655	0.174354	0.99996
13010	Cst3	cystatin C	-0.587029	9.35751	0.174657	0.99996
19092	Prkg2	protein kinase, cGMP-dependent, type II	-1.32974	1.62116	0.174861	0.99996
11733	Ank1	ankyrin 1, erythroid	-0.723115	3.97895	0.174866	0.99996
245555	Nexmif	neurite extension and migration factor	0.629623	6.63908	0.174955	0.99996
224055	Rtp2	receptor transporter protein 2	1.12778	-0.646618	0.175002	0.99996
27355	Pald1	phosphatase domain containing, paladin 1	0.495468	4.43989	0.175211	0.99996
18476	Pafah1b3	platelet-activating factor acetylhydrolase, isoform 1b, subunit 3	-0.384881	4.13694	0.175271	0.99996
18053	Ngfr	nerve growth factor receptor (TNFR superfamily, member 16)	0.825787	1.49205	0.175272	0.99996
20280	Scp2	sterol carrier protein 2, liver	-0.51417	6.62172	0.175281	0.99996
19729	Slc50a1	solute carrier family 50 (sugar transporter), member 1	-0.422316	3.75361	0.175428	0.99996
100038709	Gm10789	predicted gene 10789	1.07975	0.0467468	0.175608	0.99996
111173	Erc1	ELKS/RAB6-interacting/CAST family member 1	0.598777	7.65838	0.175628	0.99996
100502846	Gm19410	predicted gene, 19410	-1.96424	-0.203086	0.17661	0.99996
353211	Prune2	prune homolog 2	-1.34831	4.3176	0.176656	0.99996
11492	Adam19	a disintegrin and metallopeptidase domain 19 (meltrin beta)	0.468425	5.30632	0.177031	0.99996
58998	Nectin3	nectin cell adhesion molecule 3	0.732031	5.69252	0.177141	0.99996
68501	Nsmce2	NSE2/MMS21 homolog, SMC5-SMC6 complex SUMO ligase	-0.39852	4.12336	0.177146	0.99996
77041	Arsk	arylsulfatase K	-0.69193	3.50488	0.177445	0.99996
98878	Ehd4	EH-domain containing 4	-0.745072	2.38984	0.177548	0.99996
17534	Mrc2	mannose receptor, C type 2	0.802405	4.56859	0.177642	0.99996
14998	H2-DMa	histocompatibility 2, class II, locus DMa	0.643052	3.36294	0.177731	0.99996
319765	Igf2bp2	insulin-like growth factor 2 mRNA binding protein 2	-0.749298	1.45263	0.177968	0.99996
69568	Vkorc1l1	vitamin K epoxide reductase complex, subunit 1-like 1	0.540645	4.1661	0.178176	0.99996
75957	Mir17hg	Mir17 host gene (non-protein coding)	-1.74223	-0.175622	0.178521	0.99996
15277	Hk2	hexokinase 2	-1.4811	3.65721	0.17856	0.99996
100039331	Gm2163	predicted gene 2163	-1.32697	0.0940785	0.178575	0.99996
381668	Fbrsl1	fibrosin-like 1	-0.362467	6.53042	0.17866	0.99996
399568	BC052040	cDNA sequence BC052040	-0.567168	2.88667	0.178707	0.99996
81500	Sil1	endoplasmic reticulum chaperone SIL1 homolog (S. cerevisiae)	-0.449117	4.282	0.179443	0.99996
434234	Rexo5	RNA exonuclease 5	-0.846152	1.83465	0.179454	0.99996
12942	Pcdha11	protocadherin alpha 11	0.884338	2.30281	0.179567	0.99996
328971	Spink10	serine peptidase inhibitor, Kazal type 10	1.22272	0.696404	0.17963	0.99996
68588	Cthrc1	collagen triple helix repeat containing 1	-0.779715	2.13954	0.179654	0.99996
12514	Cd68	CD68 antigen	-1.14989	2.33499	0.179976	0.99996
224836	Usp49	ubiquitin specific peptidase 49	-0.447294	4.53162	0.180001	0.99996
230793	Ahdc1	AT hook, DNA binding motif, containing 1	0.42783	6.48641	0.180138	0.99996
100502946	Gm16796	predicted gene, 16796	1.09988	-0.452398	0.180181	0.99996
23972	Papss2	3'-phosphoadenosine 5'-phosphosulfate synthase 2	-0.822829	2.4431	0.180413	0.99996
223978	Cpped1	calcineurin-like phosphoesterase domain containing 1	-0.466121	4.26778	0.180448	0.99996
69219	Ddah1	dimethylarginine dimethylaminohydrolase 1	-0.655359	8.01009	0.180519	0.99996
51875	Tmem141	transmembrane protein 141	-0.753931	2.00219	0.180738	0.99996
54601	Foxo4	forkhead box O4	-0.620258	3.90711	0.18112	0.99996
380694	Ccnjl	cyclin J-like	0.784214	3.64326	0.181121	0.99996
109006	Ciapin1	cytokine induced apoptosis inhibitor 1	0.502041	5.12492	0.18133	0.99996
245865	Spag4	sperm associated antigen 4	-0.620424	2.27971	0.181759	0.99996
225998	Rorb	RAR-related orphan receptor beta	-0.797132	3.4912	0.181838	0.99996
94219	Cnnm2	cyclin M2	0.456757	4.51895	0.181848	0.99996
237860	Ssh2	slingshot protein phosphatase 2	0.403852	5.6228	0.181881	0.99996
14168	Fgf13	fibroblast growth factor 13	0.691716	8.03567	0.181947	0.99996
11647	Alpl	alkaline phosphatase, liver/bone/kidney	-0.943426	1.75225	0.181997	0.99996
67533	Ppfibp1	PTPRF interacting protein, binding protein 1 (liprin beta 1)	-0.373274	5.38408	0.182094	0.99996
328035	Fads6	fatty acid desaturase domain family, member 6	-0.824777	1.26188	0.182119	0.99996
260297	Prrt1	proline-rich transmembrane protein 1	0.606257	6.22335	0.182149	0.99996
20346	Sema3a	sema domain, immunoglobulin domain (Ig), short basic domain, secreted, (semaphorin) 3A	0.544586	3.29764	0.182152	0.99996
329628	Fat4	FAT atypical cadherin 4	0.452533	6.41722	0.182264	0.99996
208748	Prrg3	proline rich Gla (G-carboxyglutamic acid) 3 (transmembrane)	-0.917	3.83026	0.182271	0.99996
227696	Phyhd1	phytanoyl-CoA dioxygenase domain containing 1	-0.648839	4.4491	0.18262	0.99996
58887	Repin1	replication initiator 1	-0.57644	5.24482	0.182656	0.99996
69066	1810010H24Rik	RIKEN cDNA 1810010H24 gene	-0.789762	2.32339	0.182768	0.99996
100503720	NA	NA	1.07794	-0.161394	0.182794	0.99996
381678	Zcwpw1	zinc finger, CW type with PWWP domain 1	-0.625227	2.73583	0.1831	0.99996
12260	C1qb	complement component 1, q subcomponent, beta polypeptide	-2.98754	-1.87035	0.183121	0.99996
19181	Psmc2	proteasome (prosome, macropain) 26S subunit, ATPase 2	0.379696	6.23106	0.183228	0.99996
14579	Gem	GTP binding protein (gene overexpressed in skeletal muscle)	-0.814012	3.79934	0.183358	0.99996
22415	Wnt3	wingless-type MMTV integration site family, member 3	-1.54677	-0.863431	0.183443	0.99996
235633	Als2cl	ALS2 C-terminal like	-0.694001	3.69264	0.1835	0.99996
244418	Prag1	PEAK1 related kinase activating pseudokinase 1	-0.584989	5.01971	0.183884	0.99996
56017	Slc2a8	solute carrier family 2, (facilitated glucose transporter), member 8	-0.431919	4.23097	0.183914	0.99996
23921	Sh2b2	SH2B adaptor protein 2	-0.502694	3.31649	0.184045	0.99996
21809	Tgfb3	transforming growth factor, beta 3	-0.667838	3.5258	0.184157	0.99996
227618	Lrrc26	leucine rich repeat containing 26	1.00477	1.97896	0.18421	0.99996
230815	Man1c1	mannosidase, alpha, class 1C, member 1	-0.390622	4.83686	0.184345	0.99996
19159	Cyth3	cytohesin 3	0.346561	5.73186	0.184369	0.99996
73061	Cldn34c1	claudin 34C1	-0.918074	0.0650881	0.184575	0.99996
18767	Pkia	protein kinase inhibitor, alpha	0.429856	7.8749	0.184863	0.99996
72057	Phf10	PHD finger protein 10	-0.343409	5.28644	0.185023	0.99996
28250	Slco1a4	solute carrier organic anion transporter family, member 1a4	-1.32241	-0.257738	0.185058	0.99996
100039227	Duxbl2	double homeobox B-like 2	-2.09807	-1.22943	0.185476	0.99996
73748	Gadl1	glutamate decarboxylase-like 1	-1.34496	-0.361865	0.185722	0.99996
74490	Mamstr	MEF2 activating motif and SAP domain containing transcriptional regulator	-1.24375	-0.930812	0.185745	0.99996
12842	Col1a1	collagen, type I, alpha 1	1.16616	6.3171	0.18583	0.99996
433256	Acsl5	acyl-CoA synthetase long-chain family member 5	-0.750144	2.93876	0.185948	0.99996
75599	Pcdh1	protocadherin 1	0.739244	7.05286	0.186028	0.99996
230837	Asap3	ArfGAP with SH3 domain, ankyrin repeat and PH domain 3	-0.830566	3.02569	0.186048	0.99996
319711	E230029C05Rik	RIKEN cDNA E230029C05 gene	1.21446	-1.37129	0.186089	0.99996
94045	P2rx5	purinergic receptor P2X, ligand-gated ion channel, 5	0.689009	1.65593	0.186264	0.99996
72333	Palld	palladin, cytoskeletal associated protein	-0.548832	3.58588	0.186422	0.99996
68556	Uckl1	uridine-cytidine kinase 1-like 1	-0.614879	3.21162	0.18657	0.99996
12833	Col6a1	collagen, type VI, alpha 1	-1.03303	5.64669	0.186925	0.99996
74470	Cep72	centrosomal protein 72	-0.987064	1.50623	0.186986	0.99996
68240	Rpa3	replication protein A3	-0.738613	2.66129	0.187039	0.99996
13845	Ephb3	Eph receptor B3	-0.508594	4.60597	0.187134	0.99996
14853	Gspt2	G1 to S phase transition 2	0.487694	4.92778	0.187371	0.99996
414801	Itprip	inositol 1,4,5-triphosphate receptor interacting protein	-0.58149	2.71087	0.187543	0.99996
269593	Luzp1	leucine zipper protein 1	0.462698	5.86397	0.187718	0.99996
594844	Tceal3	transcription elongation factor A (SII)-like 3	-0.422176	5.38419	0.187875	0.99996
68861	Dipk2a	divergent protein kinase domain 2A	-0.562019	3.84495	0.187899	0.99996
93691	Klf7	Kruppel-like factor 7 (ubiquitous)	0.456523	4.41039	0.188004	0.99996
107476	Acaca	acetyl-Coenzyme A carboxylase alpha	0.494827	7.36341	0.188081	0.99996
27375	Tjp3	tight junction protein 3	-1.30098	0.744699	0.188471	0.99996
18074	Nid2	nidogen 2	1.38554	5.55015	0.188813	0.99996
18011	Neurl1a	neuralized E3 ubiquitin protein ligase 1A	0.398172	6.81401	0.188976	0.99996
230972	Arhgef16	Rho guanine nucleotide exchange factor (GEF) 16	-2.79672	-1.53168	0.189052	0.99996
403178	Plcxd1	phosphatidylinositol-specific phospholipase C, X domain containing 1	-1.22852	1.22391	0.189158	0.99996
207777	Tspoap1	TSPO associated protein 1	0.490734	7.88627	0.189181	0.99996
12181	Bop1	block of proliferation 1	0.497437	5.99291	0.189223	0.99996
20621	Snn	stannin	0.580031	7.10688	0.189266	0.99996
12933	Crmp1	collapsin response mediator protein 1	0.648346	9.26796	0.189358	0.99996
319984	Jph4	junctophilin 4	0.495561	8.60003	0.189406	0.99996
117592	B3galt6	UDP-Gal:betaGal beta 1,3-galactosyltransferase, polypeptide 6	0.464896	3.71499	0.189614	0.99996
74617	Scpep1	serine carboxypeptidase 1	-0.497795	5.24464	0.189639	0.99996
53870	Cntn6	contactin 6	-1.18205	0.400974	0.18988	0.99996
74480	Samd4	sterile alpha motif domain containing 4	-0.426787	5.41542	0.189998	0.99996
280408	Rilp	Rab interacting lysosomal protein	-0.996194	0.00573215	0.190015	0.99996
70377	Derl3	Der1-like domain family, member 3	-1.19495	-0.436676	0.190242	0.99996
100046095	Gm17771	zinc finger protein 320-like	-0.715552	1.36135	0.190373	0.99996
75695	Rilpl1	Rab interacting lysosomal protein-like 1	-0.341013	4.572	0.19101	0.99996
80982	Cemip	cell migration inducing protein, hyaluronan binding	0.425841	5.64974	0.191323	0.99996
70772	Ggnbp1	gametogenetin binding protein 1	-1.04326	1.51528	0.191399	0.99996
100043902	Six3os1	SIX homeobox 3, opposite strand 1	-1.1001	1.21441	0.19142	0.99996
14065	F2rl3	coagulation factor II (thrombin) receptor-like 3	1.21587	-1.16551	0.191541	0.99996
70747	Tspan2	tetraspanin 2	-1.29367	2.85076	0.191989	0.99996
20319	Sfrp2	secreted frizzled-related protein 2	-0.815026	1.84352	0.192073	0.99996
209630	Frmd4a	FERM domain containing 4A	0.36148	6.4875	0.192378	0.99996
269959	Adamtsl3	ADAMTS-like 3	-1.36244	1.82223	0.192683	0.99996
65254	Dpysl5	dihydropyrimidinase-like 5	0.518388	8.75367	0.192747	0.99996
100169	Phactr4	phosphatase and actin regulator 4	-0.782378	3.95632	0.193344	0.99996
72157	Pgm2	phosphoglucomutase 2	-0.407048	5.99824	0.193522	0.99996
63959	Slc29a1	solute carrier family 29 (nucleoside transporters), member 1	0.443469	3.49233	0.193612	0.99996
69551	2310022B05Rik	RIKEN cDNA 2310022B05 gene	-0.827968	6.97292	0.193787	0.99996
545030	Wdfy4	WD repeat and FYVE domain containing 4	-1.3019	-1.1016	0.194209	0.99996
208439	Klhl29	kelch-like 29	0.468807	5.10004	0.194321	0.99996
17537	Meis3	Meis homeobox 3	-0.343846	4.54765	0.194602	0.99996
20678	Sox5	SRY (sex determining region Y)-box 5	-0.427546	4.51896	0.194697	0.99996
13039	Ctsl	cathepsin L	-0.434535	6.89951	0.194726	0.99996
67388	Rab5if	RAB5 interacting factor	0.344693	5.05964	0.194794	0.99996
78267	Klhdc8b	kelch domain containing 8B	-0.397309	5.43562	0.194802	0.99996
12160	Bmp5	bone morphogenetic protein 5	1.19564	0.159765	0.195178	0.99996
17395	Mmp9	matrix metallopeptidase 9	-1.05344	0.281585	0.195179	0.99996
71198	Otud1	OTU domain containing 1	-0.529914	3.43322	0.195563	0.99996
239985	Arid1b	AT rich interactive domain 1B (SWI-like)	0.419831	6.58083	0.195738	0.99996
20681	Sox8	SRY (sex determining region Y)-box 8	-0.882638	4.81843	0.195749	0.99996
279653	Pcdh19	protocadherin 19	0.675767	6.33043	0.196192	0.99996
66950	Tmem206	transmembrane protein 206	-0.408969	3.85428	0.196349	0.99996
67967	Pold3	polymerase (DNA-directed), delta 3, accessory subunit	-0.527299	4.46472	0.196456	0.99996
68145	Etaa1	Ewing tumor-associated antigen 1	-0.560844	2.93751	0.196566	0.99996
329872	Frem1	Fras1 related extracellular matrix protein 1	0.74363	2.99404	0.196689	0.99996
74245	Ctbs	chitobiase	-0.828664	3.00267	0.19688	0.99996
15234	Hgf	hepatocyte growth factor	-0.873091	3.01434	0.196923	0.99996
75871	Zfp821	zinc finger protein 821	0.365017	5.23483	0.196924	0.99996
330286	D630045J12Rik	RIKEN cDNA D630045J12 gene	0.455227	6.16725	0.196973	0.99996
193838	Eme2	essential meiotic structure-specific endonuclease subunit 2	0.682636	4.10261	0.197038	0.99996
100504211	NA	NA	1.18305	-0.813646	0.19718	0.99996
104263	Kdm3a	lysine (K)-specific demethylase 3A	-0.373908	5.95832	0.19734	0.99996
105844	Card10	caspase recruitment domain family, member 10	-0.851525	1.0507	0.197463	0.99996
94047	Tmem121b	transmembrane protein 121B	0.734119	5.29177	0.19772	0.99996
104662	Tsr1	TSR1 20S rRNA accumulation	0.33146	5.28676	0.198011	0.99996
67484	Eepd1	endonuclease/exonuclease/phosphatase family domain containing 1	-0.38869	4.15138	0.198037	0.99996
22240	Dpysl3	dihydropyrimidinase-like 3	0.491872	8.47042	0.198154	0.99996
238333	Samd15	sterile alpha motif domain containing 15	1.18266	0.0655207	0.198187	0.99996
19281	Ptprt	protein tyrosine phosphatase, receptor type, T	-0.461825	5.70019	0.198248	0.99996
22325	Vav2	vav 2 oncogene	0.312865	5.3141	0.198274	0.99996
192156	Mvd	mevalonate (diphospho) decarboxylase	0.544937	6.56798	0.198694	0.99996
52815	Ldhd	lactate dehydrogenase D	-1.06659	1.035	0.199177	0.99996
17259	Mef2b	myocyte enhancer factor 2B	-1.41472	-0.608666	0.199233	0.99996
11878	Arx	aristaless related homeobox	-0.536784	4.90313	0.199255	0.99996
27059	Sh3d19	SH3 domain protein D19	-0.371237	5.33898	0.199323	0.99996
100042194	Gm13446	predicted gene 13446	0.927251	0.413276	0.199459	0.99996
170736	Parvb	parvin, beta	-0.907554	3.55333	0.199531	0.99996
269424	Jade1	jade family PHD finger 1	-0.445129	4.2973	0.199542	0.99996
414072	BC031361	cDNA sequence BC031361	0.78188	1.55664	0.199753	0.99996
78755	Fam122b	family with sequence similarity 122, member B	-0.719895	2.81489	0.199834	0.99996
17390	Mmp2	matrix metallopeptidase 2	0.839907	4.54816	0.199945	0.99996
27984	Efhd2	EF hand domain containing 2	-0.377542	6.09815	0.199966	0.99996
277973	Slc9a5	solute carrier family 9 (sodium/hydrogen exchanger), member 5	-0.509794	4.35798	0.200041	0.99996
67510	Tvp23b	trans-golgi network vesicle protein 23B	-0.398797	4.67819	0.200387	0.99996
104027	Synpo	synaptopodin	0.569925	6.25829	0.200548	0.99996
66151	Prr13	proline rich 13	-0.357339	4.35724	0.200602	0.99996
16790	Anpep	alanyl (membrane) aminopeptidase	1.45576	2.31611	0.200619	0.99996
69930	Zfp715	zinc finger protein 715	0.490264	4.66956	0.200794	0.99996
15117	Has2	hyaluronan synthase 2	-1.53498	-0.142605	0.20107	0.99996
78829	Tsc22d4	TSC22 domain family, member 4	-0.505046	6.16629	0.201404	0.99996
100861745	NA	NA	0.509575	4.00665	0.201443	0.99996
72960	Top1mt	DNA topoisomerase 1, mitochondrial	-0.544111	3.14118	0.201699	0.99996
72754	Arhgef10l	Rho guanine nucleotide exchange factor (GEF) 10-like	-0.376565	5.57124	0.202001	0.99996
227094	Nemp2	nuclear envelope integral membrane protein 2	-0.619195	2.44096	0.202079	0.99996
56048	Lgals8	lectin, galactose binding, soluble 8	-0.339035	4.95652	0.202132	0.99996
59090	Midn	midnolin	-0.405286	7.13713	0.202246	0.99996
21356	Tapbp	TAP binding protein	-0.601212	5.42844	0.202369	0.99996
26450	Rbbp9	retinoblastoma binding protein 9, serine hydrolase	-0.368956	4.9835	0.202559	0.99996
260299	Cadm4	cell adhesion molecule 4	-0.431899	7.98122	0.202566	0.99996
212448	9330159F19Rik	RIKEN cDNA 9330159F19 gene	0.377904	6.19878	0.202576	0.99996
100764	Rita1	RBPJ interacting and tubulin associated 1	0.416916	3.91972	0.203061	0.99996
99586	Dpyd	dihydropyrimidine dehydrogenase	-0.559393	2.61489	0.203087	0.99996
51869	Rif1	replication timing regulatory factor 1	-0.396106	4.68121	0.203096	0.99996
319801	Tigar	Trp53 induced glycolysis repulatory phosphatase	0.489317	5.02874	0.203111	0.99996
100504239	Gm10591	predicted gene 10591	-1.46932	-0.4467	0.20327	0.99996
207215	Fbxo40	F-box protein 40	1.52108	-0.740745	0.203311	0.99996
224344	Rbm11	RNA binding motif protein 11	0.882542	1.88815	0.203493	0.99996
245297	Gm4983	predicted gene 4983	-1.09924	1.6308	0.203531	0.99996
14085	Fah	fumarylacetoacetate hydrolase	-1.02516	0.953148	0.203537	0.99996
12794	Cnih2	cornichon family AMPA receptor auxiliary protein 2	0.533138	8.61062	0.203576	0.99996
22033	Traf5	TNF receptor-associated factor 5	-0.913178	0.411339	0.203693	0.99996
319187	Hist1h2bn	histone cluster 1, H2bn	1.07245	-0.854743	0.203828	0.99996
66333	Aqp11	aquaporin 11	0.584673	3.90815	0.203902	0.99996
22417	Wnt4	wingless-type MMTV integration site family, member 4	0.540511	4.12266	0.20394	0.99996
21940	Cd27	CD27 antigen	-1.53122	-1.00712	0.204095	0.99996
12759	Clu	clusterin	-1.29666	9.1223	0.204135	0.99996
103012	Firre	functional intergenic repeating RNA element	-0.434723	6.76339	0.204214	0.99996
27368	Tbl2	transducin (beta)-like 2	-0.339188	4.99404	0.204221	0.99996
66396	Ccdc82	coiled-coil domain containing 82	-0.422823	4.17711	0.204418	0.99996
16007	Ccn1	cellular communication network factor 1	-0.762494	4.88675	0.204466	0.99996
15490	Hsd17b7	hydroxysteroid (17-beta) dehydrogenase 7	0.558872	5.86877	0.204715	0.99996
381410	Zfp408	zinc finger protein 408	-0.380221	3.96381	0.204753	0.99996
268783	Mtmr12	myotubularin related protein 12	0.415498	4.77198	0.204799	0.99996
12608	Cebpb	CCAAT/enhancer binding protein (C/EBP), beta	-0.483395	4.11071	0.204995	0.99996
212398	Frat2	frequently rearranged in advanced T cell lymphomas 2	0.754768	4.17017	0.205012	0.99996
83704	Slc12a9	solute carrier family 12 (potassium/chloride transporters), member 9	-0.344914	5.71272	0.20531	0.99996
21824	Thbd	thrombomodulin	0.69336	2.20625	0.20557	0.99996
16440	Itpr3	inositol 1,4,5-triphosphate receptor 3	1.1511	0.621968	0.205614	0.99996
544809	Gm9796	predicted gene 9796	0.90822	0.0286622	0.205833	0.99996
100217469	Snord91a	small nucleolar RNA, C/D box 91A	0.921948	0.953335	0.206381	0.99996
114128	Laptm4b	lysosomal-associated protein transmembrane 4B	-0.314234	5.66589	0.206803	0.99996
23876	Fbln5	fibulin 5	-0.644865	3.41197	0.207042	0.99996
81701	Egfl8	EGF-like domain 8	-0.988188	-0.324593	0.20732	0.99996
246104	Rhbdl3	rhomboid like 3	-0.480367	3.90169	0.207574	0.99996
269132	Colgalt2	collagen beta(1-O)galactosyltransferase 2	-0.866401	3.00804	0.207669	0.99996
22704	Zfp46	zinc finger protein 46	0.461379	6.10113	0.207854	0.99996
59079	Erbin	Erbb2 interacting protein	-0.445504	6.72213	0.207953	0.99996
100040110	NA	NA	-1.07728	-0.0921534	0.208019	0.99996
114713	Rasa2	RAS p21 protein activator 2	-0.449935	5.31911	0.208079	0.99996
12123	Hrk	harakiri, BCL2 interacting protein (contains only BH3 domain)	0.355982	6.0996	0.20826	0.99996
19288	Ptx3	pentraxin related gene	-0.588883	2.81546	0.208317	0.99996
20194	S100a10	S100 calcium binding protein A10 (calpactin)	-0.671334	4.29071	0.208409	0.99996
56332	Amotl2	angiomotin-like 2	-0.777302	5.02136	0.208463	0.99996
232934	Mypop	Myb-related transcription factor, partner of profilin	0.414028	4.85494	0.208598	0.99996
70433	Draxin	dorsal inhibitory axon guidance protein	-1.23645	4.30793	0.208623	0.99996
269902	Vmn2r57	vomeronasal 2, receptor 57	-1.13839	-0.904846	0.208811	0.99996
66073	Txndc12	thioredoxin domain containing 12 (endoplasmic reticulum)	-0.405173	5.22749	0.208937	0.99996
17193	Mbd4	methyl-CpG binding domain protein 4	-0.662288	2.64186	0.20902	0.99996
14118	Fbn1	fibrillin 1	0.522031	5.10742	0.209195	0.99996
399548	Scn4b	sodium channel, type IV, beta	0.836452	0.162399	0.209257	0.99996
18667	Pgr	progesterone receptor	0.808963	3.82257	0.20929	0.99996
18627	Per2	period circadian clock 2	0.443097	4.92149	0.209328	0.99996
16010	Igfbp4	insulin-like growth factor binding protein 4	0.492245	7.70464	0.209416	0.99996
17156	Man1a2	mannosidase, alpha, class 1A, member 2	0.425751	6.80636	0.209508	0.99996
14132	Fcgrt	Fc receptor, IgG, alpha chain transporter	-0.498856	4.07135	0.209536	0.99996
21802	Tgfa	transforming growth factor alpha	-0.490125	4.62269	0.20961	0.99996
107993	Bfsp2	beaded filament structural protein 2, phakinin	-1.86854	-0.667252	0.209875	0.99996
17096	Lyn	LYN proto-oncogene, Src family tyrosine kinase	0.896764	4.01567	0.209878	0.99996
241624	Exd1	exonuclease 3'-5' domain containing 1	-0.853554	0.854274	0.210135	0.99996
58804	Cdc42ep5	CDC42 effector protein (Rho GTPase binding) 5	1.93035	-1.07642	0.210145	0.99996
100039484	Gm2260	predicted gene 2260	-1.58818	-0.745055	0.210211	0.99996
60406	Sap30	sin3 associated polypeptide	-0.609092	3.51562	0.210249	0.99996
12402	Cbl	Casitas B-lineage lymphoma	0.369124	5.55655	0.210311	0.99996
19294	Nectin2	nectin cell adhesion molecule 2	-0.328929	4.83287	0.210389	0.99996
57778	Fmnl1	formin-like 1	0.480079	5.88589	0.21063	0.99996
13644	Efs	embryonal Fyn-associated substrate	-1.14016	5.10274	0.210674	0.99996
13193	Dcx	doublecortin	0.392278	7.63623	0.21085	0.99996
208647	Creb3l2	cAMP responsive element binding protein 3-like 2	0.540488	3.76719	0.210887	0.99996
241589	D430041D05Rik	RIKEN cDNA D430041D05 gene	0.654602	7.14215	0.210893	0.99996
71690	Esm1	endothelial cell-specific molecule 1	-1.09606	-0.101173	0.210913	0.99996
93757	Immp2l	IMP2 inner mitochondrial membrane peptidase-like (S. cerevisiae)	-0.949365	0.108155	0.211387	0.99996
19293	Pvalb	parvalbumin	-3.42719	-0.431339	0.211498	0.99996
672763	Gm13710	predicted gene 13710	-0.772556	1.45216	0.211673	0.99996
108058	Camk2d	calcium/calmodulin-dependent protein kinase II, delta	-0.659588	6.27406	0.211723	0.99996
72726	Tbcc	tubulin-specific chaperone C	0.455291	4.06869	0.211787	0.99996
215085	Slc35f1	solute carrier family 35, member F1	-0.388747	5.68593	0.211826	0.99996
19277	Ptpro	protein tyrosine phosphatase, receptor type, O	0.551117	6.49486	0.211873	0.99996
246277	Csad	cysteine sulfinic acid decarboxylase	-0.370653	4.28221	0.211959	0.99996
72290	Lsm11	U7 snRNP-specific Sm-like protein LSM11	0.804102	7.18484	0.212	0.99996
235527	Plscr4	phospholipid scramblase 4	-0.840786	2.17303	0.2121	0.99996
621998	Gm6277	predicted gene 6277	0.913403	-0.198062	0.212105	0.99996
20501	Slc16a1	solute carrier family 16 (monocarboxylic acid transporters), member 1	-0.839126	6.14792	0.212211	0.99996
93873	Pcdhb2	protocadherin beta 2	0.7332	2.28939	0.212846	0.99996
94249	Slc24a3	solute carrier family 24 (sodium/potassium/calcium exchanger), member 3	0.718898	6.81157	0.213362	0.99996
231986	Jazf1	JAZF zinc finger 1	0.546916	6.13078	0.213452	0.99996
436090	Gpr62	G protein-coupled receptor 62	-0.902743	-0.281936	0.213535	0.99996
100041490	Gm20875	predicted gene, 20875	-1.36207	3.30399	0.214078	0.99996
13527	Dtna	dystrobrevin alpha	-0.461266	7.48394	0.214131	0.99996
211798	Mfsd9	major facilitator superfamily domain containing 9	-0.42641	3.58688	0.214251	0.99996
211949	Spsb4	splA/ryanodine receptor domain and SOCS box containing 4	-0.379627	3.85349	0.214563	0.99996
215384	Fcgbp	Fc fragment of IgG binding protein	0.813884	0.929906	0.214693	0.99996
56470	Rgs19	regulator of G-protein signaling 19	0.502118	4.35568	0.214737	0.99996
100043189	Gm4285	predicted gene 4285	0.79676	0.425781	0.214776	0.99996
241201	Cdh7	cadherin 7, type 2	-1.28251	-0.70509	0.214802	0.99996
20743	Sptbn2	spectrin beta, non-erythrocytic 2	0.650291	9.74965	0.214816	0.99996
56752	Aldh9a1	aldehyde dehydrogenase 9, subfamily A1	-0.383291	5.41074	0.2149	0.99996
16404	Itga7	integrin alpha 7	-1.00581	2.97666	0.214937	0.99996
13838	Epha4	Eph receptor A4	0.698732	7.39272	0.215087	0.99996
12522	Cd83	CD83 antigen	-1.56119	0.688515	0.215495	0.99996
214917	Fam173a	family with sequence similarity 173, member A	-0.307382	5.67743	0.215524	0.99996
56795	Arl10	ADP-ribosylation factor-like 10	0.416842	4.64027	0.215593	0.99996
81904	Cacng7	calcium channel, voltage-dependent, gamma subunit 7	-0.311074	6.12937	0.215602	0.99996
104010	Cdh22	cadherin 22	-0.696184	3.17242	0.215679	0.99996
56808	Cacna2d2	calcium channel, voltage-dependent, alpha 2/delta subunit 2	-0.947862	4.2466	0.215821	0.99996
57764	Ntn4	netrin 4	-0.532857	4.25757	0.215848	0.99996
260305	Nphp4	nephronophthisis 4 (juvenile) homolog (human)	0.396676	4.40478	0.215883	0.99996
268527	Greb1	gene regulated by estrogen in breast cancer protein	-1.38089	-0.226113	0.215963	0.99996
27883	Tango2	transport and golgi organization 2	0.505032	5.64727	0.216015	0.99996
67576	4930429B21Rik	RIKEN cDNA 4930429B21 gene	0.775498	2.15722	0.216079	0.99996
52163	Camk1	calcium/calmodulin-dependent protein kinase I	-0.391496	5.25657	0.216212	0.99996
100503060	Gm19531	predicted gene, 19531	0.597318	1.77964	0.216255	0.99996
22787	Zp2	zona pellucida glycoprotein 2	1.24675	-0.510897	0.216405	0.99996
102502	Pls1	plastin 1 (I-isoform)	-0.615567	1.91783	0.216405	0.99996
320354	Grin1os	glutamate receptor, ionotropic, NMDA1 (zeta 1), opposite strand	0.964688	1.94039	0.216614	0.99996
77552	Shisa4	shisa family member 4	-0.363915	6.82392	0.217079	0.99996
207592	Tbc1d16	TBC1 domain family, member 16	0.5526	7.9565	0.217475	0.99996
329003	Zfp516	zinc finger protein 516	-0.453012	5.02698	0.217506	0.99996
76441	Daam2	dishevelled associated activator of morphogenesis 2	-0.711746	5.87862	0.217926	0.99996
271849	Shc4	SHC (Src homology 2 domain containing) family, member 4	-1.10284	3.67488	0.218223	0.99996
17777	Mttp	microsomal triglyceride transfer protein	-0.535108	3.95365	0.218272	0.99996
22144	Tuba3a	tubulin, alpha 3A	1.03595	1.34836	0.218382	0.99996
15040	H2-T23	histocompatibility 2, T region locus 23	-1.14915	0.584614	0.218526	0.99996
269152	Kif26b	kinesin family member 26B	0.525579	4.42387	0.218695	0.99996
100504564	NA	NA	-0.854274	0.779828	0.218916	0.99996
21936	Tnfrsf18	tumor necrosis factor receptor superfamily, member 18	-0.664082	1.83981	0.219178	0.99996
53902	Rcan3	regulator of calcineurin 3	-0.397384	5.76351	0.219289	0.99996
19271	Ptprj	protein tyrosine phosphatase, receptor type, J	0.505343	6.76065	0.219307	0.99996
30928	Zbtb18	zinc finger and BTB domain containing 18	0.594048	8.37181	0.219352	0.99996
242259	Slc44a5	solute carrier family 44, member 5	0.340088	4.9646	0.219432	0.99996
209692	Dhtkd1	dehydrogenase E1 and transketolase domain containing 1	-0.706949	2.74982	0.219711	0.99996
105522	Ankrd28	ankyrin repeat domain 28	-0.350525	6.09322	0.219743	0.99996
229595	Adamtsl4	ADAMTS-like 4	-1.0252	2.24672	0.220011	0.99996
80733	Car15	carbonic anhydrase 15	0.811721	2.67913	0.220175	0.99996
21648	Dynlt1b	dynein light chain Tctex-type 1B	-0.452564	5.46594	0.220182	0.99996
106393	Srl	sarcalumenin	0.37209	4.10776	0.220195	0.99996
66940	Shisa5	shisa family member 5	-0.309526	5.48178	0.220353	0.99996
71715	Dhx35	DEAH (Asp-Glu-Ala-His) box polypeptide 35	-0.420101	4.72371	0.220364	0.99996
94253	Hecw1	HECT, C2 and WW domain containing E3 ubiquitin protein ligase 1	0.597959	6.10646	0.220419	0.99996
110196	Fdps	farnesyl diphosphate synthetase	0.595624	7.37949	0.22046	0.99996
18595	Pdgfra	platelet derived growth factor receptor, alpha polypeptide	-1.25684	7.20586	0.220471	0.99996
16773	Lama2	laminin, alpha 2	0.547177	5.12235	0.220477	0.99996
13390	Dlx1	distal-less homeobox 1	-0.565222	3.5428	0.220613	0.99996
231946	Fam221a	family with sequence similarity 221, member A	-0.88918	0.347815	0.2209	0.99996
320209	Ddx11	DEAD/H (Asp-Glu-Ala-Asp/His) box helicase 11	-0.958541	2.83265	0.220928	0.99996
66367	2310022A10Rik	RIKEN cDNA 2310022A10 gene	-0.329194	4.25719	0.221	0.99996
69617	Pitrm1	pitrilysin metallepetidase 1	-0.389506	5.36585	0.221	0.99996
19073	Srgn	serglycin	-0.912033	0.148247	0.221028	0.99996
76892	Rnft1	ring finger protein, transmembrane 1	-0.416136	4.32366	0.221101	0.99996
217011	Nle1	notchless homolog 1	0.407528	3.43977	0.221515	0.99996
19273	Ptpru	protein tyrosine phosphatase, receptor type, U	-0.648257	4.45349	0.221522	0.99996
55984	Camkk1	calcium/calmodulin-dependent protein kinase kinase 1, alpha	0.621135	5.68966	0.221675	0.99996
243372	Zfp775	zinc finger protein 775	-0.512427	3.21961	0.222134	0.99996
18242	Oat	ornithine aminotransferase	-0.407721	7.01957	0.222192	0.99996
19653	Rbm4	RNA binding motif protein 4	0.397977	4.55214	0.222277	0.99996
243961	Shank1	SH3 and multiple ankyrin repeat domains 1	0.569396	8.32937	0.222354	0.99996
20360	Sema6c	sema domain, transmembrane domain (TM), and cytoplasmic domain, (semaphorin) 6C	-0.378296	4.31526	0.22245	0.99996
57444	Isg20	interferon-stimulated protein	-1.22042	-0.789607	0.222589	0.99996
546071	Mast3	microtubule associated serine/threonine kinase 3	0.691344	7.26099	0.222629	0.99996
54524	Syt6	synaptotagmin VI	-1.42665	1.48695	0.223108	0.99996
320846	A530058N18Rik	RIKEN cDNA A530058N18 gene	-0.817405	1.25022	0.223241	0.99996
13177	Eci1	enoyl-Coenzyme A delta isomerase 1	-0.601101	3.75889	0.223314	0.99996
384945	NA	NA	1.01259	-0.416828	0.223408	0.99996
66599	Rdm1	RAD52 motif 1	-0.916316	1.86987	0.223502	0.99996
83815	Cenpq	centromere protein Q	-0.896572	2.64511	0.223573	0.99996
74104	Abcb6	ATP-binding cassette, sub-family B (MDR/TAP), member 6	0.542103	4.89311	0.223684	0.99996
64899	Lpin3	lipin 3	-0.655593	2.39069	0.223742	0.99996
12389	Cav1	caveolin 1, caveolae protein	-1.2413	4.67852	0.223811	0.99996
18032	Nfix	nuclear factor I/X	0.40675	8.1839	0.223827	0.99996
66715	Henmt1	HEN1 methyltransferase homolog 1 (Arabidopsis)	-1.79683	-1.59456	0.223918	0.99996
93695	Gpnmb	glycoprotein (transmembrane) nmb	-1.00068	2.69673	0.223977	0.99996
104776	Aldh6a1	aldehyde dehydrogenase family 6, subfamily A1	-0.613624	6.14719	0.223995	0.99996
20166	Rtkn	rhotekin	-0.564791	4.36488	0.22406	0.99996
319189	Hist2h2bb	histone cluster 2, H2bb	0.929108	2.45791	0.22406	0.99996
19739	Rgs9	regulator of G-protein signaling 9	-0.558856	4.63647	0.2241	0.99996
208650	Cblb	Casitas B-lineage lymphoma b	0.393417	4.76468	0.22415	0.99996
320614	A330033J07Rik	RIKEN cDNA A330033J07 gene	-1.0922	1.52853	0.224404	0.99996
73490	Mipol1	mirror-image polydactyly 1	-0.916009	1.19319	0.224435	0.99996
66730	4921531C22Rik	RIKEN cDNA 4921531C22 gene	0.94646	1.00981	0.224554	0.99996
30953	Schip1	schwannomin interacting protein 1	0.651561	5.3108	0.224621	0.99996
70127	Dpf3	D4, zinc and double PHD fingers, family 3	0.550894	2.75341	0.224723	0.99996
14580	Gfap	glial fibrillary acidic protein	-0.701179	11.2701	0.224801	0.99996
170483	Grin3b	glutamate receptor, ionotropic, NMDA3B	1.33696	0.420751	0.224821	0.99996
100504156	Fam181a	family with sequence similarity 181, member A	-0.560208	2.09021	0.224838	0.99996
100043450	AA387883	expressed sequence AA387883	-1.27205	-0.175904	0.225081	0.99996
12326	Camk4	calcium/calmodulin-dependent protein kinase IV	0.758179	7.47299	0.225314	0.99996
230162	Zfp189	zinc finger protein 189	0.529728	3.21941	0.225352	0.99996
380702	Shisa6	shisa family member 6	0.844061	6.78768	0.225509	0.99996
67569	Mgat4c	MGAT4 family, member C	0.97278	2.26259	0.225544	0.99996
72575	C430049B03Rik	RIKEN cDNA C430049B03 gene	-1.37679	0.238138	0.225575	0.99996
77128	Crebrf	CREB3 regulatory factor	-0.571734	4.22316	0.225587	0.99996
791300	Gm9752	predicted gene 9752	-0.582282	2.26829	0.225717	0.99996
72774	Neil1	nei endonuclease VIII-like 1 (E. coli)	-0.570599	3.14228	0.225722	0.99996
14919	Gucy2e	guanylate cyclase 2e	-2.32278	-0.516921	0.225772	0.99996
13198	Ddit3	DNA-damage inducible transcript 3	-0.534348	4.31352	0.226154	0.99996
11858	Rnd2	Rho family GTPase 2	0.400421	6.14202	0.226336	0.99996
230752	Eva1b	eva-1 homolog B (C. elegans)	0.860198	1.95855	0.226456	0.99996
11513	Adcy7	adenylate cyclase 7	-0.803031	1.64932	0.226565	0.99996
226841	Vash2	vasohibin 2	-0.491018	3.57018	0.226594	0.99996
104771	Jkamp	JNK1/MAPK8-associated membrane protein	0.293912	5.28571	0.226818	0.99996
233071	Arhgap33	Rho GTPase activating protein 33	0.390981	7.89538	0.226842	0.99996
20585	Hltf	helicase-like transcription factor	-0.374121	4.20353	0.226934	0.99996
242050	Igsf10	immunoglobulin superfamily, member 10	-0.647964	3.40874	0.226956	0.99996
231093	Agbl5	ATP/GTP binding protein-like 5	-0.529191	4.35525	0.226982	0.99996
100042074	Gm3650	predicted gene 3650	-0.404245	3.87272	0.227381	0.99996
16826	Ldb2	LIM domain binding 2	-1.5146	3.2836	0.227431	0.99996
269951	Idh2	isocitrate dehydrogenase 2 (NADP+), mitochondrial	-0.78596	6.23152	0.227818	0.99996
19091	Prkg1	protein kinase, cGMP-dependent, type I	0.426604	4.18492	0.228113	0.99996
16876	Lhx9	LIM homeobox protein 9	0.573735	2.65667	0.228118	0.99996
242748	Disp3	dispatched RND transporter family member 3	0.359621	5.53638	0.228139	0.99996
54132	Pdlim1	PDZ and LIM domain 1 (elfin)	-1.56106	1.43846	0.228719	0.99996
21810	Tgfbi	transforming growth factor, beta induced	1.7572	4.23725	0.228779	0.99996
53858	Rwdd2b	RWD domain containing 2B	0.510884	2.42375	0.229055	0.99996
20443	St3gal4	ST3 beta-galactoside alpha-2,3-sialyltransferase 4	-0.566201	3.60598	0.229082	0.99996
68738	Acss1	acyl-CoA synthetase short-chain family member 1	-0.573202	5.47472	0.229151	0.99996
208076	Pknox2	Pbx/knotted 1 homeobox 2	-0.424695	4.89273	0.229212	0.99996
72500	Ier5l	immediate early response 5-like	-0.483705	3.4105	0.229321	0.99996
12322	Camk2a	calcium/calmodulin-dependent protein kinase II alpha	0.621861	10.5442	0.229336	0.99996
13392	Dlx2	distal-less homeobox 2	-0.635743	2.14392	0.229552	0.99996
26946	Trpc7	transient receptor potential cation channel, subfamily C, member 7	1.07093	0.377537	0.229678	0.99996
14865	Gstm4	glutathione S-transferase, mu 4	-0.826664	2.11789	0.229739	0.99996
73588	St8sia3os	ST8 alpha-N-acetyl-neuraminide alpha-2,8-sialyltransferase 3, opposite strand	1.17838	-0.0967313	0.229846	0.99996
207667	Skor1	SKI family transcriptional corepressor 1	1.09632	-0.54362	0.229889	0.99996
20411	Sorbs1	sorbin and SH3 domain containing 1	-0.407381	7.94542	0.229912	0.99996
13805	Eng	endoglin	1.07037	1.39709	0.230011	0.99996
217333	Trim47	tripartite motif-containing 47	-1.33526	2.65191	0.230062	0.99996
14611	Gja3	gap junction protein, alpha 3	1.46687	0.0107415	0.230421	0.99996
21753	Tes	testis derived transcript	-1.29366	1.40422	0.230586	0.99996
67177	Cdt1	chromatin licensing and DNA replication factor 1	-0.820061	3.06881	0.230821	0.99996
74206	Sipa1l3	signal-induced proliferation-associated 1 like 3	0.516778	6.55738	0.230864	0.99996
100502987	NA	NA	-0.325761	4.4752	0.231086	0.99996
223272	Itgbl1	integrin, beta-like 1	1.19237	4.10607	0.231136	0.99996
23994	Dazap2	DAZ associated protein 2	-0.445365	7.00284	0.231159	0.99996
100216532	Snord2	small nucleolar RNA, C/D box 2	-1.76493	-1.66944	0.231297	0.99996
216441	Slc26a10	solute carrier family 26, member 10	0.889882	-0.430834	0.231618	0.99996
17855	Mvk	mevalonate kinase	0.721256	5.6803	0.231627	0.99996
100504287	Ifi203-ps	interferon activated gene 203, pseudogene	1.11351	0.258239	0.231667	0.99996
252837	Ackr4	atypical chemokine receptor 4	1.50736	0.0141785	0.231748	0.99996
74342	Lrrtm1	leucine rich repeat transmembrane neuronal 1	0.589634	6.21279	0.231789	0.99996
20617	Snca	synuclein, alpha	0.821546	9.0142	0.232013	0.99996
230996	9430015G10Rik	RIKEN cDNA 9430015G10 gene	-0.430551	4.11613	0.232079	0.99996
11898	Ass1	argininosuccinate synthetase 1	-1.11166	4.94651	0.232116	0.99996
100861785	NA	NA	-0.579519	1.79028	0.232143	0.99996
16001	Igf1r	insulin-like growth factor I receptor	-0.397416	5.46159	0.232339	0.99996
12843	Col1a2	collagen, type I, alpha 2	1.14902	6.66893	0.232601	0.99996
68964	Ctc1	CTS telomere maintenance complex component 1	-0.295354	5.41243	0.232606	0.99996
100198	H6pd	hexose-6-phosphate dehydrogenase (glucose 1-dehydrogenase)	0.44185	3.97519	0.232631	0.99996
74048	Vsir	V-set immunoregulatory receptor	-0.976018	-0.190449	0.232871	0.99996
11979	Atp7b	ATPase, Cu++ transporting, beta polypeptide	-0.60648	2.89223	0.233001	0.99996
69634	Clybl	citrate lyase beta like	-0.4318	3.86913	0.233053	0.99996
14266	Aff2	AF4/FMR2 family, member 2	0.470979	4.07442	0.233129	0.99996
22421	Wnt7a	wingless-type MMTV integration site family, member 7A	-0.548782	4.79953	0.233169	0.99996
22031	Traf3	TNF receptor-associated factor 3	0.396791	7.61904	0.233775	0.99996
109889	Mzf1	myeloid zinc finger 1	0.44115	3.30463	0.23378	0.99996
76448	Ppp1r18	protein phosphatase 1, regulatory subunit 18	-0.541432	4.12946	0.233959	0.99996
14735	Gpc4	glypican 4	-0.294579	5.21012	0.234024	0.99996
23893	Grem2	gremlin 2, DAN family BMP antagonist	-1.3245	1.3014	0.234096	0.99996
66848	Fuca2	fucosidase, alpha-L- 2, plasma	-0.337837	5.18939	0.23412	0.99996
57278	Bcam	basal cell adhesion molecule	-0.678165	2.4884	0.234167	0.99996
259279	Tubgcp3	tubulin, gamma complex associated protein 3	-0.282104	5.26127	0.234473	0.99996
620695	Gm13889	predicted gene 13889	-0.437685	5.13847	0.234823	0.99996
56517	Slc22a21	solute carrier family 22 (organic cation transporter), member 21	-0.838035	1.49261	0.234923	0.99996
17330	Minpp1	multiple inositol polyphosphate histidine phosphatase 1	0.386674	5.29029	0.235015	0.99996
629777	Zfp335os	zinc finger protein 335, opposite strand	-1.04634	-0.556413	0.235163	0.99996
106565	Dlk2	delta like non-canonical Notch ligand 2	0.668625	4.48185	0.235214	0.99996
18003	Nedd9	neural precursor cell expressed, developmentally down-regulated gene 9	-0.419545	4.53903	0.235298	0.99996
627967	Rps4l-ps	ribosomal protein S4-like, pseudogene	0.732212	2.57077	0.235476	0.99996
382083	Snx22	sorting nexin 22	-0.483111	2.78272	0.235621	0.99996
73032	Ttc9b	tetratricopeptide repeat domain 9B	0.339626	5.86261	0.235643	0.99996
67062	Slc25a53	solute carrier family 25, member 53	-0.422093	3.75883	0.235704	0.99996
67776	Vwa5a	von Willebrand factor A domain containing 5A	-0.493088	4.87142	0.235902	0.99996
232599	Gm4876	predicted gene 4876	-1.14359	1.7845	0.236347	0.99996
18526	Pcdh10	protocadherin 10	-0.399582	7.13391	0.236604	0.99996
432466	Gm5424	argininosuccinate synthase pseudogene	-1.09436	5.07029	0.23682	0.99996
19679	Pitpnm2	phosphatidylinositol transfer protein, membrane-associated 2	0.401127	7.40873	0.236857	0.99996
100217451	Snora7a	small nucleolar RNA, H/ACA box 7A	0.911084	0.147514	0.236932	0.99996
20198	S100a4	S100 calcium binding protein A4	-1.25616	1.55178	0.237136	0.99996
100978	Nfxl1	nuclear transcription factor, X-box binding-like 1	-0.39839	4.03009	0.237202	0.99996
74919	Slc35f6	solute carrier family 35, member F6	-0.286298	4.87816	0.237371	0.99996
66302	Rmdn1	regulator of microtubule dynamics 1	-0.51482	3.30195	0.237503	0.99996
66510	Rnf181	ring finger protein 181	-0.332618	5.98764	0.23762	0.99996
13841	Epha7	Eph receptor A7	0.589905	4.80711	0.237644	0.99996
30878	Apln	apelin	-0.651435	2.58241	0.237863	0.99996
15211	Hexa	hexosaminidase A	-0.368736	5.4401	0.23801	0.99996
16775	Lama4	laminin, alpha 4	0.849772	4.27203	0.238106	0.99996
67888	Tmem100	transmembrane protein 100	-0.605609	3.41438	0.238666	0.99996
233575	Pgap2	post-GPI attachment to proteins 2	-0.430346	3.85206	0.238825	0.99996
384009	Glipr2	GLI pathogenesis-related 2	-0.702522	3.72613	0.238881	0.99996
209354	Eif2b1	eukaryotic translation initiation factor 2B, subunit 1 (alpha)	0.312463	4.63219	0.239181	0.99996
12227	Btg2	B cell translocation gene 2, anti-proliferative	-0.287606	5.09118	0.239187	0.99996
242864	Napepld	N-acyl phosphatidylethanolamine phospholipase D	0.511477	3.67676	0.239216	0.99996
194237	Rimkla	ribosomal modification protein rimK-like family member A	0.566695	4.26485	0.23932	0.99996
109593	Lmo3	LIM domain only 3	0.723705	5.13548	0.239582	0.99996
319616	5930412G12Rik	RIKEN cDNA 5930412G12 gene	-0.995381	-1.14801	0.239617	0.99996
53374	Chst3	carbohydrate sulfotransferase 3	-0.679505	3.67132	0.239766	0.99996
214899	Kdm5a	lysine (K)-specific demethylase 5A	-0.340202	5.73143	0.239889	0.99996
100039503	Gm2274	predicted gene 2274	-0.976096	0.827854	0.239904	0.99996
628870	Otogl	otogelin-like	0.993706	1.72792	0.23993	0.99996
233890	Zfp768	zinc finger protein 768	-0.460652	3.86333	0.24007	0.99996
233332	Adamts17	a disintegrin-like and metallopeptidase (reprolysin type) with thrombospondin type 1 motif, 17	0.499902	4.03424	0.240151	0.99996
18096	Nkx6-1	NK6 homeobox 1	1.50906	-0.441891	0.240405	0.99996
244864	Layn	layilin	-1.08605	2.37575	0.240406	0.99996
227746	Rabepk	Rab9 effector protein with kelch motifs	-0.367887	3.70015	0.240533	0.99996
24100	Tpra1	transmembrane protein, adipocyte asscociated 1	-0.32351	4.48524	0.240575	0.99996
22064	Trpc2	transient receptor potential cation channel, subfamily C, member 2	-0.486034	4.06218	0.240594	0.99996
211945	Plekhh1	pleckstrin homology domain containing, family H (with MyTH4 domain) member 1	-0.797023	2.02556	0.24065	0.99996
56336	B4galt5	UDP-Gal:betaGlcNAc beta 1,4-galactosyltransferase, polypeptide 5	0.442414	5.72682	0.240723	0.99996
14842	Gsx1	GS homeobox 1	-1.87572	2.35461	0.240799	0.99996
18575	Pde1c	phosphodiesterase 1C	-0.676086	2.6633	0.24086	0.99996
22715	Zfp57	zinc finger protein 57	-0.510194	5.34727	0.240966	0.99996
13419	Dnase1	deoxyribonuclease I	0.513321	2.43044	0.24124	0.99996
67621	Bend5	BEN domain containing 5	-0.985607	2.00044	0.241254	0.99996
270120	Fat3	FAT atypical cadherin 3	0.633136	6.27329	0.241332	0.99996
320982	Arl4c	ADP-ribosylation factor-like 4C	-0.305455	6.47777	0.241364	0.99996
260409	Cdc42ep3	CDC42 effector protein (Rho GTPase binding) 3	-1.06434	1.86897	0.241829	0.99996
100042314	Gm10639	predicted gene 10639	1.05411	-0.210997	0.241867	0.99996
74366	4932422M17Rik	RIKEN cDNA 4932422M17 gene	-0.442564	4.02899	0.241875	0.99996
268301	Sowahc	sosondowah ankyrin repeat domain family member C	-0.455744	4.58284	0.24196	0.99996
11481	Acvr2b	activin receptor IIB	-0.676947	1.42389	0.241962	0.99996
209378	Itih5	inter-alpha (globulin) inhibitor H5	0.851191	6.43602	0.241993	0.99996
11515	Adcy9	adenylate cyclase 9	0.745486	4.80051	0.242057	0.99996
72341	Elp6	elongator acetyltransferase complex subunit 6	-0.505696	3.65078	0.242177	0.99996
26949	Vat1	vesicle amine transport 1	0.351867	6.53235	0.242283	0.99996
242481	Palm2	paralemmin 2	0.689971	5.22187	0.242544	0.99996
100862004	NA	NA	0.710389	6.57542	0.242567	0.99996
100044509	Tgfbr3l	transforming growth factor, beta receptor III-like	-0.527038	2.40059	0.242643	0.99996
20200	S100a6	S100 calcium binding protein A6 (calcyclin)	-1.51916	3.28051	0.242652	0.99996
664883	Nova1	neuro-oncological ventral antigen 1	-0.665145	5.23358	0.242697	0.99996
14281	Fos	FBJ osteosarcoma oncogene	-1.19131	5.29869	0.242772	0.99996
623954	Gm10493	predicted gene 10493	0.823633	4.69546	0.242793	0.99996
58206	Zbtb32	zinc finger and BTB domain containing 32	0.932163	0.33056	0.242798	0.99996
64378	Gpr88	G-protein coupled receptor 88	-1.68424	0.405937	0.242968	0.99996
21375	Tbr1	T-box brain gene 1	0.455003	4.5277	0.243041	0.99996
26384	Gnpda1	glucosamine-6-phosphate deaminase 1	-0.495783	4.78921	0.243066	0.99996
268480	Rapgefl1	Rap guanine nucleotide exchange factor (GEF)-like 1	0.584969	6.86771	0.243149	0.99996
18072	Nhlh2	nescient helix loop helix 2	0.6768	2.20444	0.243292	0.99996
11944	Atp4a	ATPase, H+/K+ exchanging, gastric, alpha polypeptide	-1.28562	-0.0609673	0.243663	0.99996
240476	Zfp407	zinc finger protein 407	0.328196	4.11191	0.243896	0.99996
73728	Psd	pleckstrin and Sec7 domain containing	0.407538	8.54727	0.244008	0.99996
12167	Bmpr1b	bone morphogenetic protein receptor, type 1B	-0.648883	4.3758	0.244017	0.99996
19207	Ptch2	patched 2	0.805982	0.0186506	0.244102	0.99996
170942	Erdr1	erythroid differentiation regulator 1	0.71255	6.33107	0.244379	0.99996
360213	Trim46	tripartite motif-containing 46	0.464534	6.61033	0.244573	0.99996
546361	Gm5942	predicted gene 5942	-0.616542	1.97707	0.244581	0.99996
140742	Sesn1	sestrin 1	-0.370198	5.40371	0.244645	0.99996
15354	Hmgb3	high mobility group box 3	-0.684152	5.61025	0.244653	0.99996
269639	Zfp512	zinc finger protein 512	-0.321844	5.75504	0.244675	0.99996
216724	Rufy1	RUN and FYVE domain containing 1	-0.369697	4.59941	0.244867	0.99996
100505050	NA	NA	0.32944	5.70116	0.244872	0.99996
66461	Ptpmt1	protein tyrosine phosphatase, mitochondrial 1	-0.355094	4.17815	0.245245	0.99996
100045778	Rnf223	ring finger 223	0.875125	-0.427077	0.245258	0.99996
68631	Cryl1	crystallin, lambda 1	-0.454753	3.18079	0.245278	0.99996
55983	Pdzrn3	PDZ domain containing RING finger 3	-0.379953	5.08501	0.245313	0.99996
108735	Sft2d2	SFT2 domain containing 2	-0.642423	5.4071	0.245485	0.99996
11891	Rab27a	RAB27A, member RAS oncogene family	-1.00759	0.101012	0.245618	0.99996
18019	Nfatc2	nuclear factor of activated T cells, cytoplasmic, calcineurin dependent 2	0.464379	3.96754	0.245668	0.99996
208968	Zfp280c	zinc finger protein 280C	-0.376298	4.61473	0.245969	0.99996
84652	Fam126a	family with sequence similarity 126, member A	0.412179	5.99388	0.246037	0.99996
269587	Epb41	erythrocyte membrane protein band 4.1	-0.881324	4.84626	0.246174	0.99996
83924	Gpr137b	G protein-coupled receptor 137B	-0.467942	4.01623	0.246332	0.99996
246313	Prokr2	prokineticin receptor 2	-0.568023	2.76985	0.246353	0.99996
74211	1700017B05Rik	RIKEN cDNA 1700017B05 gene	0.441224	4.37375	0.246367	0.99996
633640	Tmem267	transmembrane protein 267	0.690629	4.33193	0.246417	0.99996
16179	Irak1	interleukin-1 receptor-associated kinase 1	-0.482466	5.29904	0.246509	0.99996
15473	Rida	reactive intermediate imine deaminase A homolog	-0.496075	5.48085	0.246634	0.99996
320435	Rinl	Ras and Rab interactor-like	-1.30241	-1.3337	0.246675	0.99996
227737	Fam129b	family with sequence similarity 129, member B	-0.372843	5.47641	0.246732	0.99996
22629	Ywhah	tyrosine 3-monooxygenase/tryptophan 5-monooxygenase activation protein, eta polypeptide	0.676692	7.33343	0.247171	0.99996
72338	Wdr89	WD repeat domain 89	0.801164	0.624737	0.247278	0.99996
330406	B4galnt3	beta-1,4-N-acetyl-galactosaminyl transferase 3	0.835914	-0.261755	0.247567	0.99996
67703	Kirrel3	kirre like nephrin family adhesion molecule 3	0.280987	6.11784	0.24763	0.99996
22612	Yes1	YES proto-oncogene 1, Src family tyrosine kinase	-0.58457	4.31547	0.247662	0.99996
11695	Alx4	aristaless-like homeobox 4	1.57703	1.91219	0.247953	0.99996
56323	Dnajb5	DnaJ heat shock protein family (Hsp40) member B5	0.476991	6.50808	0.248006	0.99996
268445	Ankrd13b	ankyrin repeat domain 13b	0.412968	7.38449	0.248126	0.99996
70420	Arpin	actin-related protein 2/3 complex inhibitor	-0.581989	4.13894	0.248295	0.99996
329307	A430110L20Rik	RIKEN cDNA A430110L20 gene	-0.766191	0.294266	0.248574	0.99996
320100	Relt	RELT tumor necrosis factor receptor	-0.483443	2.75895	0.248795	0.99996
106026	AW121686	expressed sequence AW121686	0.847773	0.848335	0.248884	0.99996
100503471	Gm15867	predicted gene 15867	1.11128	-1.31018	0.248922	0.99996
214897	Csnk1g1	casein kinase 1, gamma 1	0.354291	5.4951	0.249087	0.99996
13712	Elk1	ELK1, member of ETS oncogene family	0.291654	5.56452	0.249138	0.99996
68592	Syf2	SYF2 homolog, RNA splicing factor (S. cerevisiae)	-0.374372	4.43502	0.249173	0.99996
21808	Tgfb2	transforming growth factor, beta 2	-0.396071	5.12689	0.249206	0.99996
93960	Nkd1	naked cuticle 1	-0.984876	3.25632	0.249459	0.99996
118446	Gjc3	gap junction protein, gamma 3	-1.03785	-0.497849	0.249654	0.99996
53415	Htatip2	HIV-1 Tat interactive protein 2	-0.716578	1.05091	0.250385	0.99996
320145	Sp8	trans-acting transcription factor 8	-0.820049	2.73225	0.25047	0.99996
78779	Spata2l	spermatogenesis associated 2-like	0.70447	4.93143	0.250969	0.99996
620986	NA	NA	-0.65184	2.32026	0.250973	0.99996
237749	Gm4926	T-cell immunoglobulin and mucin domain containing 2 pseudogene	1.20629	-0.668663	0.250978	0.99996
100505397	Gm20385	predicted gene, 20385	-0.829231	1.14869	0.251152	0.99996
69183	C1qtnf2	C1q and tumor necrosis factor related protein 2	1.22216	0.70764	0.25165	0.99996
55988	Snx12	sorting nexin 12	0.302273	5.21124	0.252003	0.99996
109050	Inka2	inka box actin regulator 2	1.01174	6.12824	0.252019	0.99996
56374	Tmem59	transmembrane protein 59	-0.293694	6.65428	0.252238	0.99996
16002	Igf2	insulin-like growth factor 2	1.01064	7.43989	0.25226	0.99996
13388	Dll1	delta like canonical Notch ligand 1	-0.754985	3.98672	0.252544	0.99996
320873	Cdh10	cadherin 10	0.475031	5.39345	0.252595	0.99996
226169	Pprc1	peroxisome proliferative activated receptor, gamma, coactivator-related 1	0.371434	4.91828	0.252607	0.99996
235431	Coro2b	coronin, actin binding protein, 2B	0.391989	7.29553	0.252697	0.99996
74137	Nuak2	NUAK family, SNF1-like kinase, 2	-0.557235	2.32323	0.252896	0.99996
225845	Plaat3	phospholipase A and acyltransferase 3	-1.18562	3.78976	0.252998	0.99996
107747	Aldh1l1	aldehyde dehydrogenase 1 family, member L1	-0.379573	6.65713	0.253035	0.99996
666468	Atg4a	autophagy related 4A, cysteine peptidase	-0.445978	2.97553	0.253282	0.99996
232784	Zfp212	Zinc finger protein 212	-0.352412	3.98439	0.253294	0.99996
71361	Aifm2	apoptosis-inducing factor, mitochondrion-associated 2	-0.504461	3.28925	0.2534	0.99996
103844	Inca1	inhibitor of CDK, cyclin A1 interacting protein 1	-0.648322	1.34716	0.253545	0.99996
76850	Ago4	argonaute RISC catalytic subunit 4	-0.409907	3.79481	0.253614	0.99996
66184	Rps4l	ribosomal protein S4-like	0.534541	3.65314	0.253654	0.99996
12013	Bach1	BTB and CNC homology 1, basic leucine zipper transcription factor 1	-0.354091	5.02075	0.25368	0.99996
66687	Tbc1d15	TBC1 domain family, member 15	-0.31679	4.67319	0.253947	0.99996
14104	Fasn	fatty acid synthase	0.510615	9.31253	0.253997	0.99996
237979	Sdk2	sidekick cell adhesion molecule 2	0.413267	4.66337	0.25402	0.99996
224656	Zfp523	zinc finger protein 523	0.377268	6.09938	0.254129	0.99996
100504072	Gm20045	predicted gene, 20045	1.83503	-0.935342	0.25421	0.99996
226419	Dyrk3	dual-specificity tyrosine-(Y)-phosphorylation regulated kinase 3	0.43262	3.49166	0.254262	0.99996
67389	C1qtnf12	C1q and tumor necrosis factor related 12	-0.647098	2.37931	0.254332	0.99996
224419	Map3k7cl	Map3k7 C-terminal like	-1.08564	-1.22421	0.254481	0.99996
241289	Ppp1r26	protein phosphatase 1, regulatory subunit 26	-0.347796	4.64801	0.254525	0.99996
100503636	1700123M08Rik	RIKEN cDNA 1700123M08 gene	-0.843668	-0.280076	0.254527	0.99996
17977	Ncoa1	nuclear receptor coactivator 1	0.423533	6.79155	0.254659	0.99996
21349	Tal1	T cell acute lymphocytic leukemia 1	0.584144	2.19301	0.254804	0.99996
12144	Blm	Bloom syndrome, RecQ like helicase	-0.556952	3.00347	0.25486	0.99996
140792	Colec12	collectin sub-family member 12	0.839044	4.57442	0.254875	0.99996
70021	Nt5dc2	5'-nucleotidase domain containing 2	-1.00413	4.55234	0.254939	0.99996
17939	Naga	N-acetyl galactosaminidase, alpha	-0.619929	5.0318	0.254996	0.99996
269831	Tspan12	tetraspanin 12	-0.513524	4.80225	0.255351	0.99996
11640	Akap1	A kinase (PRKA) anchor protein 1	0.281373	5.4643	0.255398	0.99996
270685	Mthfd1l	methylenetetrahydrofolate dehydrogenase (NADP+ dependent) 1-like	-0.531475	3.91026	0.255509	0.99996
233893	Zfp764	zinc finger protein 764	-0.909491	0.794317	0.25559	0.99996
70564	Prxl2a	peroxiredoxin like 2A	-0.335503	6.38113	0.255625	0.99996
70448	Atad3aos	ATPase family, AAA domain containing 3A, opposite strand	-0.933489	-0.789312	0.25601	0.99996
17125	Smad1	SMAD family member 1	-0.301165	4.73872	0.256039	0.99996
432830	Gm17747	predicted gene, 17747	-0.885136	-0.730493	0.256254	0.99996
20623	Snrk	SNF related kinase	0.370925	6.62789	0.256329	0.99996
269513	Nkain3	Na+/K+ transporting ATPase interacting 3	0.61526	2.53869	0.256339	0.99996
14201	Fhl3	four and a half LIM domains 3	0.907107	1.3805	0.256461	0.99996
109222	Rarres1	retinoic acid receptor responder (tazarotene induced) 1	-1.24685	-1.40511	0.257169	0.99996
240697	Mcmdc2	minichromosome maintenance domain containing 2	1.3821	-1.15042	0.257191	0.99996
77422	C330018D20Rik	RIKEN cDNA C330018D20 gene	-0.434547	3.09381	0.257215	0.99996
22409	Wnt10a	wingless-type MMTV integration site family, member 10A	1.31911	-1.36385	0.257349	0.99996
12564	Cdh8	cadherin 8	0.787408	4.36133	0.257363	0.99996
231287	Atp10d	ATPase, class V, type 10D	-0.642547	1.37038	0.257789	0.99996
217258	Abca8a	ATP-binding cassette, sub-family A (ABC1), member 8a	-0.559662	3.42953	0.257898	0.99996
100504446	Prr22	proline rich 22	0.959259	-0.855019	0.257923	0.99996
233765	Plekha7	pleckstrin homology domain containing, family A member 7	-0.817017	3.8297	0.257991	0.99996
268420	Alkbh5	alkB homolog 5, RNA demethylase	-0.299267	6.14524	0.258186	0.99996
58175	Rgs20	regulator of G-protein signaling 20	-0.447545	5.17566	0.258261	0.99996
20773	Sptlc2	serine palmitoyltransferase, long chain base subunit 2	0.289772	5.14918	0.258302	0.99996
30938	Fgd3	FYVE, RhoGEF and PH domain containing 3	-0.698426	2.11943	0.258402	0.99996
17158	Man2a1	mannosidase 2, alpha 1	0.307338	4.29112	0.258465	0.99996
20841	Zfp143	zinc finger protein 143	-0.410966	3.55738	0.259037	0.99996
70918	Nsun7	NOL1/NOP2/Sun domain family, member 7	-0.858228	1.83234	0.259069	0.99996
15550	Htr1a	5-hydroxytryptamine (serotonin) receptor 1A	0.479732	4.5356	0.259078	0.99996
56174	Nagk	N-acetylglucosamine kinase	0.275321	4.88329	0.25908	0.99996
69253	Hspb2	heat shock protein 2	1.20106	-1.27025	0.259266	0.99996
109900	Asl	argininosuccinate lyase	-0.41255	3.519	0.259527	0.99996
64339	Fndc4	fibronectin type III domain containing 4	-0.279571	6.34567	0.25962	0.99996
668894	Vinac1	vinculin/alpha-catenin family member 1	-0.90209	-0.794217	0.25976	0.99996
67664	Rnf125	ring finger protein 125	1.1759	-0.724075	0.259877	0.99996
109145	Gins4	GINS complex subunit 4 (Sld5 homolog)	-0.377276	3.74114	0.259895	0.99996
320092	E030003E18Rik	RIKEN cDNA E030003E18 gene	1.0289	0.110881	0.260044	0.99996
50908	C1s1	complement component 1, s subcomponent 1	-0.900214	2.33981	0.260255	0.99996
230587	Glis1	GLIS family zinc finger 1	0.742283	0.229804	0.260289	0.99996
19400	Rapsn	receptor-associated protein of the synapse	-1.56547	-1.13306	0.260454	0.99996
70827	Trak2	trafficking protein, kinesin binding 2	0.488858	7.56157	0.260616	0.99996
215693	Zmat1	zinc finger, matrin type 1	-0.555978	3.4781	0.260693	0.99996
18301	Fxyd5	FXYD domain-containing ion transport regulator 5	-0.671068	1.03313	0.260727	0.99996
286940	Flnb	filamin, beta	-0.341278	6.8956	0.260728	0.99996
67036	Mrpl45	mitochondrial ribosomal protein L45	-0.302109	4.42225	0.260753	0.99996
19357	Rad21	RAD21 cohesin complex component	-0.40083	7.03508	0.260979	0.99996
235048	Zfp599	zinc finger protein 599	-0.756525	-0.0127026	0.261004	0.99996
73318	Ube2d2b	ubiquitin-conjugating enzyme E2D 2B	0.769989	-0.112779	0.261168	0.99996
280645	B3gat2	beta-1,3-glucuronyltransferase 2 (glucuronosyltransferase S)	-0.267952	4.93472	0.261333	0.99996
68675	Fam172a	family with sequence similarity 172, member A	-0.296111	5.32815	0.261338	0.99996
319880	Tmcc3	transmembrane and coiled coil domains 3	-0.30356	5.36472	0.261361	0.99996
20362	2019-09-08	septin 8	-0.331391	7.73511	0.261451	0.99996
18573	Pde1a	phosphodiesterase 1A, calmodulin-dependent	0.899804	7.17246	0.261637	0.99996
320842	C230035I16Rik	RIKEN cDNA C230035I16 gene	-1.05927	-0.0224169	0.261638	0.99996
20971	Sdc4	syndecan 4	-0.764364	6.55545	0.261679	0.99996
56441	Naa80	N(alpha)-acetyltransferase 80, NatH catalytic subunit	-0.405573	4.18935	0.261732	0.99996
544717	1190007I07Rik	RIKEN cDNA 1190007I07 gene	-0.492179	2.50617	0.261953	0.99996
69051	Pycr2	pyrroline-5-carboxylate reductase family, member 2	-0.312593	4.50326	0.262308	0.99996
394435	Ugt1a6b	UDP glucuronosyltransferase 1 family, polypeptide A6B	-1.60987	-1.14985	0.262313	0.99996
244911	C2cd4a	C2 calcium-dependent domain containing 4A	0.874336	-0.312898	0.262408	0.99996
210417	Thsd7b	thrombospondin, type I, domain containing 7B	0.886248	4.00663	0.262412	0.99996
67131	Acbd4	acyl-Coenzyme A binding domain containing 4	-0.546859	3.30783	0.26243	0.99996
382639	Zbtb42	zinc finger and BTB domain containing 42	-1.60898	-1.78507	0.262559	0.99996
107094	Rrp12	ribosomal RNA processing 12 homolog (S. cerevisiae)	0.360028	5.25479	0.262573	0.99996
78934	4930581F22Rik	RIKEN cDNA 4930581F22 gene	-1.11553	1.01743	0.262581	0.99996
13386	Dlk1	delta like non-canonical Notch ligand 1	-1.42614	0.668485	0.262726	0.99996
50540	Igbp1b	immunoglobulin (CD79A) binding protein 1b	1.31896	-0.22719	0.262801	0.99996
30794	Pdlim4	PDZ and LIM domain 4	-0.689931	5.11212	0.262838	0.99996
242506	Frmd3	FERM domain containing 3	0.362526	3.58042	0.262917	0.99996
329679	Fnip2	folliculin interacting protein 2	-0.295696	4.62703	0.26294	0.99996
75802	4930458D05Rik	RIKEN cDNA 4930458D05 gene	-0.916261	0.260506	0.262968	0.99996
100382	AW011738	expressed sequence AW011738	-0.538236	1.95364	0.263107	0.99996
319179	Hist1h2be	histone cluster 1, H2be	1.09397	1.61222	0.263399	0.99996
68523	Ciao2b	cytosolic iron-sulfur assembly component 2B	-0.335373	4.10869	0.263634	0.99996
12617	Cenpc1	centromere protein C1	-0.301719	4.76591	0.263859	0.99996
17389	Mmp16	matrix metallopeptidase 16	-0.310351	5.02512	0.263954	0.99996
226519	Lamc1	laminin, gamma 1	0.488158	7.16461	0.264038	0.99996
66690	Tmem186	transmembrane protein 186	-0.346171	4.05923	0.264159	0.99996
238673	Zfp367	zinc finger protein 367	-0.430932	4.40863	0.264207	0.99996
20848	Stat3	signal transducer and activator of transcription 3	-0.390869	7.03684	0.264369	0.99996
100113398	Adat3	adenosine deaminase, tRNA-specific 3	-0.773423	-0.0449294	0.264578	0.99996
12810	Coch	cochlin	0.902212	3.94245	0.264828	0.99996
18542	Pcolce	procollagen C-endopeptidase enhancer protein	0.920618	3.38689	0.264963	0.99996
67498	Kcnv1	potassium channel, subfamily V, member 1	1.08878	4.20561	0.264992	0.99996
108682	Gpt2	glutamic pyruvate transaminase (alanine aminotransferase) 2	-0.406718	6.34451	0.265123	0.99996
67731	Fbxo32	F-box protein 32	-1.3044	1.43049	0.26555	0.99996
13383	Dlg1	discs large MAGUK scaffold protein 1	-0.300551	6.23779	0.265648	0.99996
271221	Rubcnl	RUN and cysteine rich domain containing beclin 1 interacting protein like	1.79921	-1.17134	0.265651	0.99996
13019	Ctf1	cardiotrophin 1	-1.13671	0.377996	0.265729	0.99996
74706	4930507D05Rik	RIKEN cDNA 4930507D05 gene	0.733051	0.316668	0.26574	0.99996
230316	Megf9	multiple EGF-like-domains 9	0.50015	6.21603	0.265809	0.99996
13844	Ephb2	Eph receptor B2	0.373659	5.75407	0.26592	0.99996
17171	Mas1	MAS1 oncogene	1.00756	4.44522	0.265949	0.99996
70599	Itprid2	ITPR interacting domain containing 2	-0.361086	6.17339	0.266146	0.99996
67862	2310033P09Rik	RIKEN cDNA 2310033P09 gene	0.369392	4.06456	0.266243	0.99996
67547	Slc39a8	solute carrier family 39 (metal ion transporter), member 8	1.26817	0.131177	0.266269	0.99996
102294	Cyp4v3	cytochrome P450, family 4, subfamily v, polypeptide 3	-0.690067	3.47654	0.266402	0.99996
14062	F2r	coagulation factor II (thrombin) receptor	-0.514242	5.24186	0.266419	0.99996
100502835	NA	NA	0.746722	0.50643	0.266442	0.99996
170755	Sgk3	serum/glucocorticoid regulated kinase 3	-0.486898	3.73501	0.266447	0.99996
60534	Fancg	Fanconi anemia, complementation group G	-0.387654	3.35826	0.266515	0.99996
55936	Ctps2	cytidine 5'-triphosphate synthase 2	-0.485993	4.42747	0.266812	0.99996
73182	Pear1	platelet endothelial aggregation receptor 1	1.03913	2.11104	0.266856	0.99996
53418	B4galt2	UDP-Gal:betaGlcNAc beta 1,4- galactosyltransferase, polypeptide 2	0.320487	6.55072	0.266915	0.99996
20776	Tmie	transmembrane inner ear	-0.951929	1.02118	0.267049	0.99996
16402	Itga5	integrin alpha 5 (fibronectin receptor alpha)	-0.362868	3.65024	0.267276	0.99996
228662	Btbd3	BTB (POZ) domain containing 3	0.434749	7.09472	0.26728	0.99996
214292	Syna	syncytin a	0.670423	2.2844	0.267316	0.99996
65247	Asb1	ankyrin repeat and SOCS box-containing 1	0.41588	6.34451	0.26734	0.99996
56079	Astn2	astrotactin 2	-0.319226	4.57465	0.267387	0.99996
208228	Mob3a	MOB kinase activator 3A	0.362826	4.57486	0.26743	0.99996
230279	Tmem268	transmembrane protein 268	-0.438352	2.90583	0.267493	0.99996
613258	A730017L22Rik	RIKEN cDNA A730017L22 gene	0.478591	2.61387	0.267567	0.99996
12962	Crybb3	crystallin, beta B3	0.865404	-0.652323	0.268214	0.99996
85030	Tnfrsf25	tumor necrosis factor receptor superfamily, member 25	0.649329	2.6181	0.268362	0.99996
14672	Gna11	guanine nucleotide binding protein, alpha 11	0.359502	7.30088	0.268405	0.99996
58226	Cacna1h	calcium channel, voltage-dependent, T type, alpha 1H subunit	0.423707	7.13751	0.268462	0.99996
14066	F3	coagulation factor III	-0.367093	4.99944	0.268481	0.99996
67490	Ufl1	UFM1 specific ligase 1	-0.308645	4.88974	0.268669	0.99996
100504307	Gm20163	predicted gene, 20163	0.709572	1.00316	0.268773	0.99996
332175	Zdhhc23	zinc finger, DHHC domain containing 23	0.500176	3.18522	0.26882	0.99996
22776	Zim1	zinc finger, imprinted 1	0.694097	2.65581	0.268875	0.99996
11922	Neurod6	neurogenic differentiation 6	1.05397	6.77722	0.268909	0.99996
70435	Inf2	inverted formin, FH2 and WH2 domain containing	-0.337646	5.69318	0.269098	0.99996
100042880	Rpl17-ps10	ribosomal protein L17, pseudogene 10	-0.318726	6.77312	0.269219	0.99996
114886	Cygb	cytoglobin	0.289781	5.00346	0.269411	0.99996
207921	Fam228b	family with sequence similarity 228, member B	-0.607901	2.44917	0.269484	0.99996
54377	Cacng4	calcium channel, voltage-dependent, gamma subunit 4	-0.680289	4.43862	0.269501	0.99996
100039307	NA	NA	-1.64731	-1.63444	0.269508	0.99996
56464	Ctsf	cathepsin F	-0.335648	5.8434	0.269517	0.99996
636931	Trim71	tripartite motif-containing 71	0.757162	1.54766	0.269526	0.99996
74103	Nebl	nebulette	0.309899	5.02493	0.269745	0.99996
71566	Clmp	CXADR-like membrane protein	0.464037	4.69439	0.269813	0.99996
100503392	4833438C02Rik	RIKEN cDNA 4833438C02 gene	-0.996128	-0.0465496	0.269927	0.99996
110380	Shroom2	shroom family member 2	0.307736	6.22182	0.270017	0.99996
503610	Zdhhc18	zinc finger, DHHC domain containing 18	-0.277755	5.04023	0.270092	0.99996
380684	Nefh	neurofilament, heavy polypeptide	1.04822	4.34562	0.270315	0.99996
72655	Snhg5	small nucleolar RNA host gene 5	-0.396631	3.54996	0.270442	0.99996
73649	Cybrd1	cytochrome b reductase 1	-0.822112	5.9182	0.270473	0.99996
100038356	Gm15612	predicted gene 15612	-0.715759	1.94856	0.270565	0.99996
399558	Flrt2	fibronectin leucine rich transmembrane protein 2	0.316986	5.19324	0.27062	0.99996
77059	4931408D14Rik	RIKEN cDNA 4931408D14 gene	0.978112	-1.12401	0.270794	0.99996
12727	Clcn4	chloride channel, voltage-sensitive 4	0.386493	7.57769	0.270795	0.99996
93689	Lmod1	leiomodin 1 (smooth muscle)	-1.06126	0.603273	0.270812	0.99996
22628	Ywhag	tyrosine 3-monooxygenase/tryptophan 5-monooxygenase activation protein, gamma polypeptide	0.616091	9.42684	0.270849	0.99996
110265	Msra	methionine sulfoxide reductase A	0.436115	5.16177	0.270873	0.99996
12308	Calb2	calbindin 2	0.648973	7.25903	0.270979	0.99996
20322	Sord	sorbitol dehydrogenase	-0.477906	4.99973	0.271056	0.99996
84004	Mcam	melanoma cell adhesion molecule	-0.737147	1.74857	0.271362	0.99996
67451	Pkp2	plakophilin 2	0.796324	3.52341	0.271453	0.99996
17919	Myo5b	myosin VB	0.447091	6.81594	0.271464	0.99996
69820	1810059H22Rik	RIKEN cDNA 1810059H22 gene	-1.34905	-0.648492	0.271493	0.99996
78894	Aacs	acetoacetyl-CoA synthetase	0.462577	7.44894	0.271505	0.99996
667410	Gm8615	glucosamine-6-phosphate deaminase 1 pseudogene	-0.46622	4.65481	0.271539	0.99996
69479	1700029J07Rik	RIKEN cDNA 1700029J07 gene	-0.623177	3.09496	0.271663	0.99996
72056	1810055G02Rik	RIKEN cDNA 1810055G02 gene	0.343869	4.52197	0.271702	0.99996
246221	Mpst	mercaptopyruvate sulfurtransferase	-0.408196	5.01186	0.271753	0.99996
330173	2610524H06Rik	RIKEN cDNA 2610524H06 gene	0.356835	3.74187	0.271755	0.99996
18145	Npc1	NPC intracellular cholesterol transporter 1	-0.377199	6.10903	0.271824	0.99996
654793	NA	NA	-0.820003	0.0676369	0.271836	0.99996
214952	Rhot2	ras homolog family member T2	0.291164	6.01859	0.271975	0.99996
100628593	Mir5125	microRNA 5125	-0.545065	3.84138	0.272068	0.99996
20111	Rps6ka1	ribosomal protein S6 kinase polypeptide 1	-0.351132	4.17673	0.272082	0.99996
100504109	Gm11336	predicted gene 11336	0.666176	0.575578	0.272158	0.99996
329934	Foxo6	forkhead box O6	0.534589	5.30217	0.272402	0.99996
67205	Utp11	UTP11 small subunit processome component	-0.413158	4.03839	0.272423	0.99996
118452	Baalc	brain and acute leukemia, cytoplasmic	-0.46584	5.98543	0.272452	0.99996
100201	Tmem64	transmembrane protein 64	0.407722	5.29838	0.272587	0.99996
100041585	Amd2	S-adenosylmethionine decarboxylase 2	0.30432	5.25347	0.272621	0.99996
68431	Fbxl15	F-box and leucine-rich repeat protein 15	0.400396	4.36787	0.27274	0.99996
231130	Tnip2	TNFAIP3 interacting protein 2	-0.471101	3.89494	0.272785	0.99996
100316870	Gm17821	DDB1 and CUL4 associated factor 5 pseudogene	-0.63541	1.13614	0.272871	0.99996
52502	Carhsp1	calcium regulated heat stable protein 1	-0.617471	5.65282	0.272875	0.99996
27261	Dok3	docking protein 3	0.708032	1.73495	0.272938	0.99996
101694	Mir9-3hg	Mir9-3 host gene	-0.289014	5.25684	0.272973	0.99996
70807	Arrdc2	arrestin domain containing 2	0.386803	3.81118	0.272986	0.99996
242914	Gm4961	kinesin superfamily protein 2C pseudogene	-1.23823	0.744404	0.273028	0.99996
12828	Col4a3	collagen, type IV, alpha 3	-1.2014	-1.42916	0.273086	0.99996
15356	Hmgcl	3-hydroxy-3-methylglutaryl-Coenzyme A lyase	-0.336405	4.44741	0.273163	0.99996
100043489	1300002E11Rik	RIKEN cDNA 1300002E11 gene	-0.49692	2.25146	0.273215	0.99996
93961	B3galt5	UDP-Gal:betaGlcNAc beta 1,3-galactosyltransferase, polypeptide 5	0.356615	4.90356	0.273276	0.99996
11744	Anxa11	annexin A11	-0.833391	2.45458	0.273477	0.99996
103710	Slc35e4	solute carrier family 35, member E4	0.292064	4.57179	0.273488	0.99996
100503802	Gm10419	predicted gene 10419	0.608397	5.14385	0.27353	0.99996
15478	Hs3st3a1	heparan sulfate (glucosamine) 3-O-sulfotransferase 3A1	-1.596	-1.74732	0.273724	0.99996
230959	Ajap1	adherens junction associated protein 1	0.8442	4.37689	0.27385	0.99996
70823	Hmgxb4	HMG box domain containing 4	-0.365748	4.41268	0.273921	0.99996
19130	Prox1	prospero homeobox 1	0.625563	5.69098	0.274242	0.99996
723908	Mir331	microRNA 331	-0.967445	-1.08026	0.274435	0.99996
100042493	Ccl21b	chemokine (C-C motif) ligand 21B (leucine)	-0.841085	0.202385	0.274448	0.99996
67840	Mrpl57	mitochondrial ribosomal protein L57	0.285635	4.51973	0.27449	0.99996
66943	Pqlc1	PQ loop repeat containing 1	0.339282	4.85295	0.274624	0.99996
21929	Tnfaip3	tumor necrosis factor, alpha-induced protein 3	-0.475793	2.20358	0.274667	0.99996
66365	Ccdc90b	coiled-coil domain containing 90B	-0.484239	3.87885	0.274751	0.99996
78625	1700061G19Rik	RIKEN cDNA 1700061G19 gene	0.766151	-0.150154	0.274779	0.99996
79201	Tnfrsf23	tumor necrosis factor receptor superfamily, member 23	0.750745	1.28524	0.274815	0.99996
68149	Otub2	OTU domain, ubiquitin aldehyde binding 2	0.403751	5.22609	0.274966	0.99996
75747	Sesn3	sestrin 3	-0.323055	5.72886	0.274984	0.99996
72446	Prr5l	proline rich 5 like	-1.29593	1.99508	0.274999	0.99996
230099	Car9	carbonic anhydrase 9	-1.22435	1.48948	0.275286	0.99996
269529	Fbxo10	F-box protein 10	0.484677	5.88181	0.275483	0.99996
68077	Nop53	NOP53 ribosome biogenesis factor	-0.27301	5.92456	0.275669	0.99996
70673	Prdm16	PR domain containing 16	-0.492304	4.75455	0.275735	0.99996
69955	Fars2	phenylalanine-tRNA synthetase 2 (mitochondrial)	-0.32132	3.77399	0.275739	0.99996
214763	Cgas	cyclic GMP-AMP synthase	0.782547	0.567232	0.275807	0.99996
22596	Xrcc5	X-ray repair complementing defective repair in Chinese hamster cells 5	-0.395899	4.24547	0.275965	0.99996
403187	Opa3	optic atrophy 3	0.327474	5.23218	0.275987	0.99996
100861910	NA	NA	0.849335	1.64071	0.276206	0.99996
22061	Trp63	transformation related protein 63	1.00893	-0.0101874	0.276211	0.99996
244879	Npat	nuclear protein in the AT region	-0.298315	4.69559	0.276218	0.99996
77975	Tmem50b	transmembrane protein 50B	0.38234	6.17213	0.276246	0.99996
12615	Cenpa	centromere protein A	-1.18736	3.09779	0.276259	0.99996
100504178	Dhrs13os	dehydrogenase/reductase (SDR family) member 13, opposite strand	0.906535	-1.10302	0.276324	0.99996
67370	Zfp606	zinc finger protein 606	-0.423998	4.29474	0.276337	0.99996
100862183	NA	NA	-0.461311	6.06813	0.27638	0.99996
69076	Triap1	TP53 regulated inhibitor of apoptosis 1	0.312683	3.93041	0.276446	0.99996
217370	Cybc1	cytochrome b 245 chaperone 1	-0.310729	4.14943	0.276495	0.99996
100206	Adprhl2	ADP-ribosylhydrolase like 2	-0.37487	4.18152	0.276629	0.99996
66822	Fbxo25	F-box protein 25	0.415057	6.03245	0.276698	0.99996
71909	Haus5	HAUS augmin-like complex, subunit 5	-0.717639	2.80533	0.276875	0.99996
68533	Mphosph6	M phase phosphoprotein 6	-0.35279	3.42588	0.276897	0.99996
73100	2900092D14Rik	RIKEN cDNA 2900092D14 gene	-0.406507	4.43163	0.277142	0.99996
101185	Pot1a	protection of telomeres 1A	-0.386248	3.83192	0.277157	0.99996
83673	Snhg1	small nucleolar RNA host gene 1	-0.315844	3.84533	0.277229	0.99996
268595	D430019H16Rik	RIKEN cDNA D430019H16 gene	0.34189	7.6017	0.277299	0.99996
103836	Zfp692	zinc finger protein 692	-0.261267	4.79108	0.277383	0.99996
19664	Rbpj	recombination signal binding protein for immunoglobulin kappa J region	-0.369827	5.35602	0.277396	0.99996
225348	Wdr36	WD repeat domain 36	0.268688	5.03571	0.27748	0.99996
269994	Gsg1l	GSG1-like	0.352204	4.46259	0.277512	0.99996
242570	Raver2	ribonucleoprotein, PTB-binding 2	0.321385	5.77585	0.277683	0.99996
382034	Gse1	genetic suppressor element 1, coiled-coil protein	0.375635	5.99605	0.277708	0.99996
100504389	9030407P20Rik	RIKEN cDNA 9030407P20 gene	0.492256	2.16586	0.277882	0.99996
667742	Piezo2	piezo-type mechanosensitive ion channel component 2	-0.818652	1.15007	0.277972	0.99996
22371	Vwf	Von Willebrand factor	-0.85303	-0.0198097	0.278018	0.99996
68178	Cgnl1	cingulin-like 1	0.852872	4.05651	0.278044	0.99996
667284	Gm8556	predicted gene 8556	-0.692214	0.45158	0.278048	0.99996
53602	Hpcal1	hippocalcin-like 1	0.573774	6.10553	0.278104	0.99996
241118	Asic4	acid-sensing (proton-gated) ion channel family member 4	-0.717271	3.26111	0.278322	0.99996
56454	Aldh18a1	aldehyde dehydrogenase 18 family, member A1	-0.358267	6.23672	0.278341	0.99996
19076	Prim2	DNA primase, p58 subunit	-0.664213	3.2528	0.278345	0.99996
18028	Nfib	nuclear factor I/B	0.471463	7.92432	0.278483	0.99996
11519	Add2	adducin 2 (beta)	0.635756	6.72389	0.27851	0.99996
68646	Nadk2	NAD kinase 2, mitochondrial	-0.411086	5.72072	0.278647	0.99996
547176	Zc3h12b	zinc finger CCCH-type containing 12B	0.583649	2.72423	0.27882	0.99996
240638	Slc16a12	solute carrier family 16 (monocarboxylic acid transporters), member 12	0.969221	2.44138	0.278892	0.99996
494448	Cbx6	chromobox 6	0.370881	8.64397	0.279035	0.99996
58243	Nap1l5	nucleosome assembly protein 1-like 5	-0.822045	6.18928	0.279104	0.99996
71755	Dhdh	dihydrodiol dehydrogenase (dimeric)	-1.3892	-0.375947	0.279219	0.99996
68053	Ubxn2b	UBX domain protein 2B	0.310864	5.17709	0.279373	0.99996
210108	D130043K22Rik	RIKEN cDNA D130043K22 gene	0.578536	5.25184	0.279408	0.99996
100637	N4bp2l1	NEDD4 binding protein 2-like 1	-0.848956	3.13693	0.279535	0.99996
382056	Crtc1	CREB regulated transcription coactivator 1	0.332334	7.2436	0.279623	0.99996
68545	Ecscr	endothelial cell surface expressed chemotaxis and apoptosis regulator	1.13846	-0.953827	0.279639	0.99996
667728	Hist1h2al	histone cluster 1, H2al	0.328755	6.39	0.27986	0.99996
12583	Cdo1	cysteine dioxygenase 1, cytosolic	-0.479687	3.61957	0.279876	0.99996
140781	Myh7	myosin, heavy polypeptide 7, cardiac muscle, beta	0.778392	1.59172	0.279907	0.99996
109205	Sobp	sine oculis binding protein	0.443282	6.42551	0.280115	0.99996
217827	Nrde2	nrde-2 necessary for RNA interference, domain containing	0.351164	3.79024	0.280144	0.99996
72293	Nkd2	naked cuticle 2	0.549141	4.10392	0.280227	0.99996
231997	Fkbp14	FK506 binding protein 14	0.284186	4.31241	0.280243	0.99996
56504	Srpk3	serine/arginine-rich protein specific kinase 3	-1.21282	-0.120675	0.280338	0.99996
66824	Pycard	PYD and CARD domain containing	-1.08696	-0.139382	0.280374	0.99996
244646	Pkd1l3	polycystic kidney disease 1 like 3	-0.792836	0.805641	0.280627	0.99996
545207	E130008D07Rik	RIKEN cDNA E130008D07 gene	0.834436	0.708307	0.28066	0.99996
240322	Adamts19	a disintegrin-like and metallopeptidase (reprolysin type) with thrombospondin type 1 motif, 19	-1.26575	-0.317159	0.281257	0.99996
100861916	NA	NA	-0.547843	1.80013	0.281343	0.99996
16425	Itih2	inter-alpha trypsin inhibitor, heavy chain 2	1.44273	3.31276	0.281352	0.99996
18797	Plcb3	phospholipase C, beta 3	-0.490378	5.20007	0.281365	0.99996
319154	Hist2h3b	histone cluster 2, H3b	1.36043	-0.596932	0.281477	0.99996
57439	Tmem183a	transmembrane protein 183A	0.286414	6.39649	0.281478	0.99996
380660	Acss3	acyl-CoA synthetase short-chain family member 3	-0.927652	0.132641	0.281872	0.99996
68260	Trmt12	tRNA methyltranferase 12	0.439745	2.79777	0.281877	0.99996
97775	D930048N14Rik	RIKEN cDNA D930048N14 gene	-0.959726	0.153357	0.28207	0.99996
629147	Ctxn3	cortexin 3	0.884961	-0.759024	0.282215	0.99996
382571	Kcnf1	potassium voltage-gated channel, subfamily F, member 1	-0.972999	4.50194	0.282216	0.99996
56794	Hacl1	2-hydroxyacyl-CoA lyase 1	-0.711164	3.76225	0.282313	0.99996
333654	Ppp1r13l	protein phosphatase 1, regulatory subunit 13 like	-0.405032	2.87817	0.282313	0.99996
72401	Slc43a1	solute carrier family 43, member 1	-1.02457	0.0197255	0.282525	0.99996
13384	Mpp3	membrane protein, palmitoylated 3 (MAGUK p55 subfamily member 3)	0.483166	5.29487	0.282573	0.99996
319701	Fbxo48	F-box protein 48	-1.04547	0.14591	0.282856	0.99996
20963	Syk	spleen tyrosine kinase	-0.864284	0.889537	0.282874	0.99996
20361	Sema7a	sema domain, immunoglobulin domain (Ig), and GPI membrane anchor, (semaphorin) 7A	0.6038	5.46727	0.28302	0.99996
18080	Nin	ninein	0.251269	5.59083	0.283234	0.99996
17281	Fyco1	FYVE and coiled-coil domain containing 1	-0.307416	5.54657	0.283357	0.99996
76867	Rhbdd1	rhomboid domain containing 1	-0.529767	3.9575	0.28341	0.99996
97895	Nlrp4f	NLR family, pyrin domain containing 4F	2.16884	-2.32751	0.283452	0.99996
216616	Efemp1	epidermal growth factor-containing fibulin-like extracellular matrix protein 1	-0.81478	2.74607	0.283468	0.99996
105785	Kdelr3	KDEL (Lys-Asp-Glu-Leu) endoplasmic reticulum protein retention receptor 3	-0.654663	2.00812	0.283626	0.99996
12289	Cacna1d	calcium channel, voltage-dependent, L type, alpha 1D subunit	0.311458	5.65038	0.283774	0.99996
72630	Hspa12b	heat shock protein 12B	0.772254	0.808823	0.28379	0.99996
192976	Lrrc75a	leucine rich repeat containing 75A	-0.402124	2.864	0.283979	0.99996
71910	Plpp5	phospholipid phosphatase 5	0.279105	4.60448	0.284094	0.99996
15444	Hpca	hippocalcin	0.85038	7.69814	0.284199	0.99996
12527	Cd9	CD9 antigen	-0.859465	5.95151	0.284331	0.99996
329782	4930570G19Rik	RIKEN cDNA 4930570G19 gene	0.36786	3.20689	0.284449	0.99996
15212	Hexb	hexosaminidase B	-0.484522	4.16148	0.284458	0.99996
71354	Wdr31	WD repeat domain 31	-0.663943	2.10024	0.284464	0.99996
12226	Btg1	B cell translocation gene 1, anti-proliferative	-0.531781	5.47259	0.284522	0.99996
12297	Cacnb3	calcium channel, voltage-dependent, beta 3 subunit	0.410984	6.70244	0.284607	0.99996
100039211	NA	NA	0.730433	0.647092	0.284799	0.99996
67304	3110070M22Rik	RIKEN cDNA 3110070M22 gene	0.912832	0.0363327	0.285071	0.99996
20856	Stc2	stanniocalcin 2	-0.724945	3.09834	0.285127	0.99996
66634	Mcm8	minichromosome maintenance 8 homologous recombination repair factor	-0.432896	2.68216	0.285156	0.99996
271786	Galnt13	polypeptide N-acetylgalactosaminyltransferase 13	-0.431466	3.12497	0.285177	0.99996
209743	Minar1	membrane integral NOTCH2 associated receptor 1	-1.3233	0.652635	0.285208	0.99996
72137	Wdsub1	WD repeat, SAM and U-box domain containing 1	-0.463907	3.19311	0.285249	0.99996
66497	Cmss1	cms small ribosomal subunit 1	-0.667418	2.24853	0.285376	0.99996
102580	Alg9	asparagine-linked glycosylation 9 (alpha 1,2 mannosyltransferase)	0.291593	4.57453	0.285569	0.99996
229603	Otud7b	OTU domain containing 7B	-0.323945	4.97199	0.285663	0.99996
241296	Lrrc8a	leucine rich repeat containing 8A	-0.408652	6.01969	0.285714	0.99996
17869	Myc	myelocytomatosis oncogene	-0.52902	4.39436	0.285803	0.99996
16426	Itih3	inter-alpha trypsin inhibitor, heavy chain 3	-1.1719	2.68925	0.285895	0.99996
110902	Chrna2	cholinergic receptor, nicotinic, alpha polypeptide 2 (neuronal)	1.1028	-0.525365	0.285929	0.99996
381812	Cracr2a	calcium release activated channel regulator 2A	-1.61615	-1.76515	0.285959	0.99996
67161	Sclt1	sodium channel and clathrin linker 1	-0.408732	2.93952	0.285961	0.99996
19025	Ctsa	cathepsin A	-0.280425	6.30394	0.28599	0.99996
66448	Mrpl20	mitochondrial ribosomal protein L20	0.311012	5.04405	0.286004	0.99996
16011	Igfbp5	insulin-like growth factor binding protein 5	-0.609694	8.6113	0.286008	0.99996
218952	Fermt2	fermitin family member 2	-0.297071	6.649	0.286015	0.99996
110095	Pygl	liver glycogen phosphorylase	-1.22305	1.63254	0.286148	0.99996
73102	Slc22a23	solute carrier family 22, member 23	-0.292072	6.50822	0.286268	0.99996
56360	Acot9	acyl-CoA thioesterase 9	0.541872	3.78314	0.286327	0.99996
66790	Grtp1	GH regulated TBC protein 1	-0.669724	2.31444	0.286382	0.99996
381224	Gm340	predicted gene 340	0.470683	2.26316	0.286601	0.99996
75547	Akap13	A kinase (PRKA) anchor protein 13	0.590218	6.50024	0.286612	0.99996
637900	Gm12618	predicted gene 12618	-0.958643	-0.244974	0.286782	0.99996
26611	Rcn2	reticulocalbin 2	-0.30454	7.04267	0.287194	0.99996
666474	Gm13167	predicted gene 13167	-1.12082	3.04949	0.287211	0.99996
231151	Tada2b	transcriptional adaptor 2B	0.324014	5.04598	0.287218	0.99996
16526	Kcnk2	potassium channel, subfamily K, member 2	-0.470398	5.26535	0.287238	0.99996
170799	Rtkn2	rhotekin 2	-1.09953	2.20377	0.28741	0.99996
100503041	Pdzd7	PDZ domain containing 7	-0.564589	2.17264	0.287462	0.99996
17932	Myt1	myelin transcription factor 1	-0.439033	5.12358	0.287544	0.99996
64833	Acot10	acyl-CoA thioesterase 10	0.582854	3.24437	0.287556	0.99996
18451	P4ha1	procollagen-proline, 2-oxoglutarate 4-dioxygenase (proline 4-hydroxylase), alpha 1 polypeptide	-0.403921	6.23645	0.287863	0.99996
76854	Gper1	G protein-coupled estrogen receptor 1	-1.1455	-0.409166	0.288008	0.99996
319165	Hist1h2ad	histone cluster 1, H2ad	0.547511	2.63483	0.288081	0.99996
20350	Sema3f	sema domain, immunoglobulin domain (Ig), short basic domain, secreted, (semaphorin) 3F	-0.735151	1.79532	0.28815	0.99996
245857	Ssh3	slingshot protein phosphatase 3	0.260814	4.90471	0.28819	0.99996
16548	Khk	ketohexokinase	-0.65836	1.75957	0.288572	0.99996
228730	Kiz	kizuna centrosomal protein	-0.549346	4.05414	0.288599	0.99996
333088	Kcp	kielin/chordin-like protein	0.920853	1.10844	0.288868	0.99996
14682	Gnaq	guanine nucleotide binding protein, alpha q polypeptide	0.42962	7.90686	0.288883	0.99996
67674	Trmt112	tRNA methyltransferase 11-2	-0.308036	4.93234	0.288908	0.99996
11727	Ang	angiogenin, ribonuclease, RNase A family, 5	2.38356	-1.15988	0.288942	0.99996
12752	Cln3	ceroid lipofuscinosis, neuronal 3, juvenile (Batten, Spielmeyer-Vogt disease)	-0.451996	3.82744	0.288969	0.99996
216760	Mfap3	microfibrillar-associated protein 3	0.384202	5.64077	0.289062	0.99996
22671	Rnf112	ring finger protein 112	0.766291	6.93176	0.289062	0.99996
665306	3930402G23Rik	RIKEN cDNA 3930402G23 gene	-0.587683	1.05822	0.289086	0.99996
75712	Tmem14a	transmembrane protein 14A	0.373583	3.40082	0.289093	0.99996
15077	Hist2h3c1	histone cluster 2, H3c1	1.03078	2.88184	0.289175	0.99996
30805	Slc22a4	solute carrier family 22 (organic cation transporter), member 4	-0.829507	2.89402	0.289355	0.99996
16337	Insr	insulin receptor	-0.323737	5.82538	0.289409	0.99996
110175	Ggct	gamma-glutamyl cyclotransferase	0.571299	3.34771	0.289425	0.99996
214579	Aldh5a1	aldhehyde dehydrogenase family 5, subfamily A1	-0.272022	6.3181	0.289483	0.99996
20868	Stk10	serine/threonine kinase 10	-0.383624	3.0831	0.289539	0.99996
12369	Casp7	caspase 7	-0.536687	3.28819	0.289651	0.99996
13797	Emx2	empty spiracles homeobox 2	-0.26471	5.03799	0.289688	0.99996
83383	Tfap4	transcription factor AP4	-0.652306	1.83811	0.289792	0.99996
223732	Rtl6	retrotransposon Gag like 6	0.3445	5.88422	0.289793	0.99996
69784	1500009L16Rik	RIKEN cDNA 1500009L16 gene	0.321517	3.8039	0.290026	0.99996
66998	Psmd5	proteasome (prosome, macropain) 26S subunit, non-ATPase, 5	0.250221	5.70137	0.29015	0.99996
14137	Fdft1	farnesyl diphosphate farnesyl transferase 1	0.414205	7.63431	0.290175	0.99996
14726	Pdpn	podoplanin	-0.723779	5.32272	0.290351	0.99996
68797	Pdgfrl	platelet-derived growth factor receptor-like	0.583576	2.59226	0.290355	0.99996
100503101	Gm17388	predicted gene, 17388	-0.956344	0.827104	0.290492	0.99996
232313	Gxylt2	glucoside xylosyltransferase 2	0.607766	1.9729	0.290577	0.99996
217692	Sipa1l1	signal-induced proliferation-associated 1 like 1	0.52219	7.89625	0.290587	0.99996
13850	Ephx2	epoxide hydrolase 2, cytoplasmic	-0.938401	2.83712	0.290639	0.99996
76238	Grhpr	glyoxylate reductase/hydroxypyruvate reductase	-0.745737	3.7323	0.290666	0.99996
17829	Muc1	mucin 1, transmembrane	-0.695854	1.36958	0.290701	0.99996
12323	Camk2b	calcium/calmodulin-dependent protein kinase II, beta	0.553705	9.60062	0.290803	0.99996
27204	Syn3	synapsin III	-0.529319	4.61638	0.29098	0.99996
231503	Tmem150c	transmembrane protein 150C	0.557382	5.35568	0.291291	0.99996
228432	Ano3	anoctamin 3	0.520926	2.26332	0.291386	0.99996
546638	Ube2d4	ubiquitin-conjugating enzyme E2D 4	0.568596	1.66785	0.291513	0.99996
545490	Zfp973	zinc finger protein 973	0.514004	2.151	0.291526	0.99996
629959	Gm7020	predicted gene 7020	-0.490725	2.75671	0.291567	0.99996
433466	Jmjd7	jumonji domain containing 7	-0.638431	2.49606	0.291608	0.99996
66701	Spryd4	SPRY domain containing 4	0.425944	2.55983	0.291983	0.99996
50773	Nt5c	5',3'-nucleotidase, cytosolic	-0.299496	4.29372	0.291998	0.99996
68153	Gtf2e2	general transcription factor II E, polypeptide 2 (beta subunit)	-0.324209	3.98306	0.292038	0.99996
230098	Arhgef39	Rho guanine nucleotide exchange factor (GEF) 39	-1.42049	0.4592	0.292124	0.99996
12671	Chrm3	cholinergic receptor, muscarinic 3, cardiac	0.770955	4.21998	0.292245	0.99996
67263	Zswim6	zinc finger SWIM-type containing 6	0.330764	5.18314	0.292363	0.99996
26563	Ror1	receptor tyrosine kinase-like orphan receptor 1	0.645244	1.95987	0.292371	0.99996
545260	Arsi	arylsulfatase i	-1.17788	0.590841	0.292467	0.99996
80911	Acox3	acyl-Coenzyme A oxidase 3, pristanoyl	-0.296274	4.12066	0.292582	0.99996
268780	Egflam	EGF-like, fibronectin type III and laminin G domains	0.878825	1.96689	0.292619	0.99996
20775	Sqle	squalene epoxidase	0.435748	8.14148	0.292628	0.99996
268859	Rbfox1	RNA binding protein, fox-1 homolog (C. elegans) 1	0.609659	6.75975	0.29264	0.99996
735269	Mir707	microRNA 707	0.768407	-0.244821	0.292696	0.99996
213019	Pdlim2	PDZ and LIM domain 2	-0.589658	2.07088	0.292717	0.99996
74476	4933439C10Rik	RIKEN cDNA 4933439C10 gene	-0.474687	3.76331	0.292813	0.99996
240843	Brinp2	bone morphogenic protein/retinoic acid inducible neural-specific 2	0.568053	6.71857	0.292881	0.99996
319463	C230057M02Rik	RIKEN cDNA C230057M02 gene	0.430155	3.93184	0.292935	0.99996
69269	Scnm1	sodium channel modifier 1	-0.379972	4.08272	0.293068	0.99996
100502582	Gm10923	ribosomal protein L23A pseudogene	-0.663026	0.914834	0.293086	0.99996
381126	Garem1	GRB2 associated regulator of MAPK1 subtype 1	0.337007	5.62208	0.293183	0.99996
231834	Snx8	sorting nexin 8	-0.515486	4.68377	0.293199	0.99996
15369	Hmox2	heme oxygenase 2	0.356751	5.42908	0.293244	0.99996
20315	Cxcl12	chemokine (C-X-C motif) ligand 12	0.962547	5.60102	0.293256	0.99996
76478	Haus8	4HAUS augmin-like complex, subunit 8	-0.548154	3.264	0.293376	0.99996
100041194	Ahnak2	AHNAK nucleoprotein 2	-0.571163	1.5224	0.293475	0.99996
75665	Bicdl1	BICD family like cargo adaptor 1	0.297398	4.86927	0.293493	0.99996
268451	Rab11fip4	RAB11 family interacting protein 4 (class II)	0.436543	6.55516	0.293739	0.99996
99730	Taf13	TATA-box binding protein associated factor 13	0.360781	5.1337	0.293781	0.99996
17355	Aff1	AF4/FMR2 family, member 1	-0.340727	4.93664	0.293857	0.99996
16859	Lgals9	lectin, galactose binding, soluble 9	1.01208	1.28925	0.29389	0.99996
20377	Sfrp1	secreted frizzled-related protein 1	-0.695729	5.3929	0.294131	0.99996
17936	Nab1	Ngfi-A binding protein 1	0.312998	5.13752	0.294138	0.99996
215707	Ccdc92	coiled-coil domain containing 92	0.361499	5.21211	0.29424	0.99996
69320	1700007J10Rik	RIKEN cDNA 1700007J10 gene	0.71423	0.368279	0.294345	0.99996
23912	Rhof	ras homolog family member F (in filopodia)	0.467848	4.94071	0.29444	0.99996
238247	Arid4a	AT rich interactive domain 4A (RBP1-like)	0.240329	5.33415	0.29447	0.99996
19340	Rab3d	RAB3D, member RAS oncogene family	0.417324	4.97603	0.294552	0.99996
100041085	Mfsd4b3-ps	major facilitator superfamily domain containing 4B3, pseudogene	-2.16284	-2.18421	0.29472	0.99996
15980	Ifngr2	interferon gamma receptor 2	0.366054	6.08394	0.294751	0.99996
18606	Enpp2	ectonucleotide pyrophosphatase/phosphodiesterase 2	-0.841775	5.17658	0.29476	0.99996
13731	Emp2	epithelial membrane protein 2	-0.640607	6.70406	0.294794	0.99996
67704	1810037I17Rik	RIKEN cDNA 1810037I17 gene	-0.802053	-0.374226	0.294906	0.99996
66826	Taz	tafazzin	-0.312682	4.95168	0.294937	0.99996
72080	Sapcd2	suppressor APC domain containing 2	-1.31323	3.08108	0.29508	0.99996
22413	Wnt2	wingless-type MMTV integration site family, member 2	1.45767	-0.171424	0.295105	0.99996
57816	Tesc	tescalcin	0.511761	4.40543	0.29551	0.99996
67392	4833420G17Rik	RIKEN cDNA 4833420G17 gene	-0.263011	5.07103	0.295579	0.99996
69952	Tunar	Tcl1 upstream neural differentiation associated RNA	0.65187	5.03297	0.295751	0.99996
634104	Olfr287	olfactory receptor 287	1.01577	1.2403	0.2958	0.99996
243743	Plxna4	plexin A4	0.566528	7.6285	0.296085	0.99996
18508	Pax6	paired box 6	-0.712866	4.2387	0.296097	0.99996
18391	Sigmar1	sigma non-opioid intracellular receptor 1	0.272359	4.83626	0.29612	0.99996
14570	Arhgdig	Rho GDP dissociation inhibitor (GDI) gamma	0.423221	5.76911	0.296134	0.99996
448987	Fbxl7	F-box and leucine-rich repeat protein 7	0.577008	2.93207	0.296193	0.99996
68235	Mturn	maturin, neural progenitor differentiation regulator homolog (Xenopus)	0.392935	5.89103	0.296222	0.99996
100504701	Gm20362	predicted gene, 20362	0.770942	-0.233434	0.296659	0.99996
665828	Gm10654	predicted gene 10654	0.667003	1.44969	0.296744	0.99996
64138	Ctsz	cathepsin Z	-0.920608	3.98245	0.29676	0.99996
227721	Plpp7	phospholipid phosphatase 7 (inactive)	0.398961	3.89591	0.296855	0.99996
12508	Cd53	CD53 antigen	0.924343	-0.282671	0.296863	0.99996
264895	Acsf2	acyl-CoA synthetase family member 2	-0.524862	5.42817	0.297067	0.99996
26401	Map3k1	mitogen-activated protein kinase kinase kinase 1	-0.850435	5.03474	0.29707	0.99996
19719	Rfng	RFNG O-fucosylpeptide 3-beta-N-acetylglucosaminyltransferase	0.292668	6.15828	0.297149	0.99996
12628	Cfh	complement component factor h	0.977188	4.29461	0.297151	0.99996
213211	Rnf26	ring finger protein 26	-0.269417	4.97649	0.297309	0.99996
231991	Creb5	cAMP responsive element binding protein 5	-0.980664	1.79867	0.297409	0.99996
235040	Atg4d	autophagy related 4D, cysteine peptidase	0.334328	4.08233	0.297507	0.99996
22330	Vcl	vinculin	-0.291823	6.24466	0.29763	0.99996
24056	Sh3bp5	SH3-domain binding protein 5 (BTK-associated)	0.390947	6.19864	0.297699	0.99996
100039304	Gm2148	predicted gene 2148	-0.289634	4.92538	0.297799	0.99996
64177	Trpv6	transient receptor potential cation channel, subfamily V, member 6	0.885057	0.472492	0.297817	0.99996
67976	Trabd	TraB domain containing	-0.281772	4.87392	0.297817	0.99996
19662	Rbp4	retinol binding protein 4, plasma	-1.99497	0.121078	0.29785	0.99996
53414	Bysl	bystin-like	0.353905	4.82861	0.297986	0.99996
67073	Pi4k2b	phosphatidylinositol 4-kinase type 2 beta	-0.51533	2.60717	0.298012	0.99996
83671	Sytl2	synaptotagmin-like 2	-1.05538	1.27783	0.298181	0.99996
14823	Grm8	glutamate receptor, metabotropic 8	-1.19243	0.226942	0.298202	0.99996
20564	Slit3	slit guidance ligand 3	0.633116	6.39895	0.29824	0.99996
21923	Tnc	tenascin C	-0.77752	5.87094	0.298321	0.99996
213819	Casd1	CAS1 domain containing 1	0.290641	5.33551	0.298464	0.99996
56436	Adrm1	adhesion regulating molecule 1	0.296684	6.32036	0.298525	0.99996
14166	Fgf11	fibroblast growth factor 11	-0.74778	3.29434	0.298647	0.99996
13864	Nr2f6	nuclear receptor subfamily 2, group F, member 6	0.473831	5.59583	0.298673	0.99996
241556	Tspan18	tetraspanin 18	0.290801	7.16828	0.29871	0.99996
230718	Nt5c1a	5'-nucleotidase, cytosolic IA	-1.31173	-1.52405	0.298712	0.99996
100900	Hscb	HscB iron-sulfur cluster co-chaperone	-0.506579	2.59571	0.298715	0.99996
16502	Kcnc1	potassium voltage gated channel, Shaw-related subfamily, member 1	0.503423	6.58859	0.29879	0.99996
327900	Ubtd2	ubiquitin domain containing 2	0.283129	5.34764	0.29882	0.99996
26913	Gprin1	G protein-regulated inducer of neurite outgrowth 1	0.499429	7.56584	0.298821	0.99996
26362	Axl	AXL receptor tyrosine kinase	-0.492197	5.61628	0.298971	0.99996
16993	Lta4h	leukotriene A4 hydrolase	-0.329349	5.51051	0.299031	0.99996
18231	Nxph1	neurexophilin 1	-0.673665	4.68713	0.299061	0.99996
107885	Mthfs	5, 10-methenyltetrahydrofolate synthetase	-0.529162	1.61981	0.299061	0.99996
11502	Adam9	a disintegrin and metallopeptidase domain 9 (meltrin gamma)	-0.272134	6.42453	0.299075	0.99996
218503	Fcho2	FCH domain only 2	-0.418994	5.50246	0.29916	0.99996
100216533	Snord55	small nucleolar RNA, C/D box 55	0.77228	0.658467	0.29945	0.99996
100046034	NA	NA	-0.563891	1.16644	0.299586	0.99996
211255	Kbtbd7	kelch repeat and BTB (POZ) domain containing 7	0.251275	5.50735	0.299646	0.99996
14011	Etv6	ets variant 6	-0.299818	4.37431	0.299759	0.99996
73442	Hspa12a	heat shock protein 12A	0.621008	7.87322	0.299786	0.99996
77318	Ankrd55	ankyrin repeat domain 55	-1.01293	-0.527593	0.299899	0.99996
60532	Wtap	Wilms tumour 1-associating protein	0.253586	5.95507	0.299932	0.99996
22658	Pcgf2	polycomb group ring finger 2	-0.270748	4.86523	0.300031	0.99996
433208	D030046N08Rik	RIKEN cDNA D030046N08 gene	-1.27842	-1.26364	0.300041	0.99996
77446	Heg1	heart development protein with EGF-like domains 1	-0.392438	4.02321	0.300086	0.99996
269113	Nup54	nucleoporin 54	-0.340128	4.09107	0.300393	0.99996
18754	Prkce	protein kinase C, epsilon	0.66465	8.44019	0.300439	0.99996
217057	Ptrh2	peptidyl-tRNA hydrolase 2	0.311778	3.91074	0.300684	0.99996
99470	Magi3	membrane associated guanylate kinase, WW and PDZ domain containing 3	-0.382073	5.2965	0.300886	0.99996
67117	Dynlt3	dynein light chain Tctex-type 3	-0.414626	6.25504	0.300968	0.99996
74992	4930487H11Rik	RIKEN cDNA 4930487H11 gene	0.848318	-0.211994	0.300968	0.99996
56526	2019-09-06	septin 6	0.561202	6.03008	0.300981	0.99996
75678	Ippk	inositol 1,3,4,5,6-pentakisphosphate 2-kinase	0.41616	3.96233	0.301128	0.99996
72938	Hspb11	heat shock protein family B (small), member 11	-0.426569	2.55715	0.301298	0.99996
98303	D630023F18Rik	RIKEN cDNA D630023F18 gene	0.799912	3.01896	0.301621	0.99996
74868	Tmem65	transmembrane protein 65	-0.325382	6.00351	0.301664	0.99996
224250	Cldnd1	claudin domain containing 1	-0.301917	6.17226	0.30173	0.99996
106861	Abhd3	abhydrolase domain containing 3	-0.312391	4.23632	0.301744	0.99996
12817	Col13a1	collagen, type XIII, alpha 1	0.70521	1.27101	0.301824	0.99996
234094	Arhgef10	Rho guanine nucleotide exchange factor (GEF) 10	-0.56837	4.87803	0.302156	0.99996
78445	C330013E15Rik	RIKEN cDNA C330013E15 gene	-0.636007	0.361255	0.302245	0.99996
620750	Gm6177	ribosomal protein L23A pseudogene	-0.451918	2.14348	0.30226	0.99996
432628	Mfsd2b	major facilitator superfamily domain containing 2B	-0.652528	0.857906	0.302294	0.99996
72123	Ccdc71l	coiled-coil domain containing 71 like	0.313717	4.29873	0.302367	0.99996
78177	Ninl	ninein-like	-0.358644	3.62649	0.302576	0.99996
20450	St8sia2	ST8 alpha-N-acetyl-neuraminide alpha-2,8-sialyltransferase 2	-0.83838	4.98156	0.302663	0.99996
15958	Ifit2	interferon-induced protein with tetratricopeptide repeats 2	-0.636936	3.62263	0.302952	0.99996
229791	Plppr4	phospholipid phosphatase related 4	0.837143	8.26904	0.303028	0.99996
21981	Ppp1r13b	protein phosphatase 1, regulatory subunit 13B	0.50057	6.22219	0.303094	0.99996
171580	Mical1	microtubule associated monooxygenase, calponin and LIM domain containing 1	-0.784229	3.25007	0.303288	0.99996
257947	Olfr543	olfactory receptor 543	-0.911753	-1.24823	0.303306	0.99996
330164	C130026L21Rik	RIKEN cDNA C130026L21 gene	0.501851	1.93364	0.303367	0.99996
108899	2700081O15Rik	RIKEN cDNA 2700081O15 gene	0.401366	7.19856	0.303401	0.99996
19274	Ptprm	protein tyrosine phosphatase, receptor type, M	-0.336788	4.73059	0.303446	0.99996
68255	Tmem86b	transmembrane protein 86B	0.641322	2.31998	0.303478	0.99996
235504	Slc17a5	solute carrier family 17 (anion/sugar transporter), member 5	-0.280946	4.09257	0.303599	0.99996
98496	Pid1	phosphotyrosine interaction domain containing 1	-0.362165	5.11541	0.303723	0.99996
67528	Nudt7	nudix (nucleoside diphosphate linked moiety X)-type motif 7	-0.747744	1.2925	0.303731	0.99996
238386	Btbd7	BTB (POZ) domain containing 7	-0.357262	4.36701	0.303791	0.99996
381801	Tatdn2	TatD DNase domain containing 2	0.34154	5.18143	0.303818	0.99996
15904	Id4	inhibitor of DNA binding 4	-1.0551	6.04476	0.3039	0.99996
78408	Fam131a	family with sequence similarity 131, member A	0.705738	7.66274	0.30391	0.99996
22026	Nr2c2	nuclear receptor subfamily 2, group C, member 2	0.26388	5.80263	0.303942	0.99996
100042023	Gm10193	predicted gene 10193	0.276404	5.77872	0.30414	0.99996
70335	Reep6	receptor accessory protein 6	0.555333	3.4688	0.304344	0.99996
64293	Stk32b	serine/threonine kinase 32B	-0.420207	3.05165	0.304459	0.99996
13008	Csrp2	cysteine and glycine-rich protein 2	-0.295658	4.16103	0.304485	0.99996
78919	Fndc8	fibronectin type III domain containing 8	0.651327	1.22444	0.304653	0.99996
23886	Gdf15	growth differentiation factor 15	-0.613121	1.28941	0.304818	0.99996
27999	Fam3c	family with sequence similarity 3, member C	0.289743	5.75018	0.304841	0.99996
70799	Cep192	centrosomal protein 192	-0.477572	4.42046	0.304899	0.99996
83436	Plekha2	pleckstrin homology domain-containing, family A (phosphoinositide binding specific) member 2	-0.655858	2.82582	0.305108	0.99996
20516	Slc20a2	solute carrier family 20, member 2	-0.297266	6.01447	0.305276	0.99996
66537	Pomp	proteasome maturation protein	0.260699	5.96592	0.305338	0.99996
74205	Acsl3	acyl-CoA synthetase long-chain family member 3	-0.375258	7.79905	0.305391	0.99996
319195	Rpl17	ribosomal protein L17	-0.288837	6.38052	0.305419	0.99996
100862198	NA	NA	-0.965597	-0.923112	0.305481	0.99996
110460	Acat2	acetyl-Coenzyme A acetyltransferase 2	0.366896	6.49761	0.305545	0.99996
100043872	Rpl17-ps9	ribosomal protein L17, pseudogene 9	-0.296218	5.99467	0.305683	0.99996
16822	Lcp2	lymphocyte cytosolic protein 2	0.740557	0.411735	0.305683	0.99996
269643	Ppp2r2c	protein phosphatase 2, regulatory subunit B, gamma	0.531005	8.53025	0.3057	0.99996
18576	Pde3b	phosphodiesterase 3B, cGMP-inhibited	-0.51635	3.41039	0.305913	0.99996
209645	Bend7	BEN domain containing 7	-0.556526	1.59	0.305934	0.99996
105501	Abhd4	abhydrolase domain containing 4	-0.538024	7.50993	0.306085	0.99996
320609	Strip2	striatin interacting protein 2	0.76268	3.37974	0.306248	0.99996
434249	Gm5602	predicted gene 5602	0.785838	-0.385271	0.306309	0.99996
56876	Nsmf	NMDA receptor synaptonuclear signaling and neuronal migration factor	0.448626	9.26136	0.30631	0.99996
13726	Emd	emerin	-0.311881	5.19089	0.306586	0.99996
15460	Hr	lysine demethylase and nuclear receptor corepressor	-0.41994	2.56421	0.306696	0.99996
11856	Arhgap6	Rho GTPase activating protein 6	-0.6493	1.27594	0.306704	0.99996
16592	Fabp5	fatty acid binding protein 5, epidermal	0.275458	5.08084	0.306784	0.99996
68352	Aspdh	aspartate dehydrogenase domain containing	0.51181	2.67727	0.306791	0.99996
106707	Rpusd1	RNA pseudouridylate synthase domain containing 1	0.406511	4.18334	0.306842	0.99996
100041797	NA	NA	-0.413125	2.50456	0.30705	0.99996
66801	Prkrip1	Prkr interacting protein 1 (IL11 inducible)	-0.313679	3.80979	0.307067	0.99996
69068	Tcim	transcriptional and immune response regulator	-0.691096	0.542569	0.307067	0.99996
68550	Tefm	transcription elongation factor, mitochondrial	-0.471364	2.10618	0.307384	0.99996
320127	Dgki	diacylglycerol kinase, iota	0.43566	4.79601	0.307484	0.99996
639396	NA	NA	0.925482	-0.446956	0.307648	0.99996
67661	Ift172	intraflagellar transport 172	-0.251755	6.03849	0.307664	0.99996
218038	Amph	amphiphysin	0.625092	7.67667	0.307669	0.99996
76454	Fbxo31	F-box protein 31	0.372945	6.65957	0.307708	0.99996
102680	Slc6a20a	solute carrier family 6 (neurotransmitter transporter), member 20A	1.03402	2.29545	0.30774	0.99996
74718	Snx16	sorting nexin 16	0.480923	4.3268	0.307841	0.99996
235402	Lingo1	leucine rich repeat and Ig domain containing 1	0.67508	7.73873	0.307917	0.99996
227659	Slc2a6	solute carrier family 2 (facilitated glucose transporter), member 6	0.602423	4.71463	0.307923	0.99996
100038417	Spink13	serine peptidase inhibitor, Kazal type 13	1.347	-1.00925	0.30801	0.99996
224671	Btbd9	BTB (POZ) domain containing 9	0.338671	6.15625	0.308093	0.99996
434246	Trim72	tripartite motif-containing 72	-1.03258	-0.992856	0.308105	0.99996
12287	Cacna1b	calcium channel, voltage-dependent, N type, alpha 1B subunit	0.66545	6.73702	0.308151	0.99996
78656	Brd8	bromodomain containing 8	-0.255395	5.85549	0.308345	0.99996
230235	Frrs1l	ferric-chelate reductase 1 like	0.739228	6.29679	0.308368	0.99996
17295	Met	met proto-oncogene	-1.42122	3.16593	0.308389	0.99996
234725	Zfp612	zinc finger protein 612	-0.467864	4.05582	0.308451	0.99996
621603	Aldh3b2	aldehyde dehydrogenase 3 family, member B2	0.734138	1.51004	0.308592	0.99996
12091	Glb1	galactosidase, beta 1	-0.250071	4.61591	0.308738	0.99996
75571	Spata9	spermatogenesis associated 9	-0.689852	0.141135	0.308744	0.99996
110891	Slc8a2	solute carrier family 8 (sodium/calcium exchanger), member 2	0.676734	7.89489	0.308908	0.99996
58231	Stk4	serine/threonine kinase 4	0.246223	5.71509	0.30895	0.99996
100861837	NA	NA	0.512506	4.71946	0.308986	0.99996
75624	Metap1	methionyl aminopeptidase 1	0.297628	5.54612	0.309045	0.99996
66663	Uba5	ubiquitin-like modifier activating enzyme 5	0.247575	5.56061	0.309218	0.99996
100039293	Duxbl3	double homeobox B-like 3	-1.13958	-1.36385	0.30926	0.99996
58234	Shank3	SH3 and multiple ankyrin repeat domains 3	0.348225	8.22287	0.309326	0.99996
73137	Prrc1	proline-rich coiled-coil 1	-0.299233	5.13115	0.309349	0.99996
320268	B930095G15Rik	RIKEN cDNA B930095G15 gene	-0.32253	6.40536	0.309509	0.99996
17191	Mbd2	methyl-CpG binding domain protein 2	-0.243272	4.8305	0.309551	0.99996
16370	Irs4	insulin receptor substrate 4	-1.07024	-0.193692	0.3096	0.99996
67622	Mxra7	matrix-remodelling associated 7	-0.351245	4.30092	0.309868	0.99996
192236	Hps1	HPS1, biogenesis of lysosomal organelles complex 3 subunit 1	-0.51127	3.43902	0.30996	0.99996
16918	Mycl	v-myc avian myelocytomatosis viral oncogene lung carcinoma derived	0.307561	5.30607	0.310103	0.99996
320696	Ccdc158	coiled-coil domain containing 158	-0.822099	-0.093429	0.31015	0.99996
67369	Qpctl	glutaminyl-peptide cyclotransferase-like	0.299543	4.31642	0.310192	0.99996
240427	Setbp1	SET binding protein 1	0.275352	5.99266	0.31026	0.99996
67091	Trappc6a	trafficking protein particle complex 6A	-0.378218	3.32905	0.31033	0.99996
70314	Rabep2	rabaptin, RAB GTPase binding effector protein 2	-0.33404	3.48685	0.310504	0.99996
94192	C1galt1	core 1 synthase, glycoprotein-N-acetylgalactosamine 3-beta-galactosyltransferase, 1	0.378956	3.50992	0.310623	0.99996
329324	Syt14	synaptotagmin XIV	0.665683	2.33677	0.310779	0.99996
237500	Tmtc3	transmembrane and tetratricopeptide repeat containing 3	-0.326096	4.14059	0.310786	0.99996
72852	Mblac2	metallo-beta-lactamase domain containing 2	0.543526	5.2036	0.311005	0.99996
81845	Gpank1	G patch domain and ankyrin repeats 1	-0.378102	2.85985	0.311067	0.99996
22213	Ube2g2	ubiquitin-conjugating enzyme E2G 2	0.322168	5.7019	0.311165	0.99996
11826	Aqp1	aquaporin 1	-0.89691	0.175137	0.311481	0.99996
30057	Timm8b	translocase of inner mitochondrial membrane 8B	0.314871	5.43139	0.311545	0.99996
12705	Cited1	Cbp/p300-interacting transactivator with Glu/Asp-rich carboxy-terminal domain 1	-0.750522	1.94158	0.31155	0.99996
107448	Unc5a	unc-5 netrin receptor A	0.565389	6.74094	0.311657	0.99996
229445	Ctso	cathepsin O	-0.524624	5.03582	0.311728	0.99996
76411	Ift43	intraflagellar transport 43	-0.556642	2.85566	0.311735	0.99996
20615	Snapin	SNAP-associated protein	-0.287391	5.3828	0.311753	0.99996
60367	Il1rapl2	interleukin 1 receptor accessory protein-like 2	0.627022	0.525804	0.311929	0.99996
107934	Celsr3	cadherin, EGF LAG seven-pass G-type receptor 3	0.463406	7.08333	0.311999	0.99996
432611	Dnaic2	dynein, axonemal, intermediate chain 2	-1.19163	3.35862	0.312358	0.99996
59020	Pdzk1	PDZ domain containing 1	0.407351	3.30492	0.312455	0.99996
73172	Exo5	exonuclease 5	-0.473749	3.04787	0.312485	0.99996
110012	Tpgs1	tubulin polyglutamylase complex subunit 1	0.291026	5.11906	0.312554	0.99996
100862149	NA	NA	0.815112	-0.753215	0.312618	0.99996
100217420	Snora81	small nucleolar RNA, H/ACA box 81	-0.551063	0.921145	0.312662	0.99996
19272	Ptprk	protein tyrosine phosphatase, receptor type, K	0.399284	6.19918	0.31272	0.99996
12193	Zfp36l2	zinc finger protein 36, C3H type-like 2	-0.446495	5.72521	0.312806	0.99996
18551	Pcsk4	proprotein convertase subtilisin/kexin type 4	-0.523727	2.59735	0.312937	0.99996
65112	Pmepa1	prostate transmembrane protein, androgen induced 1	0.380653	4.14252	0.312989	0.99996
14169	Fgf14	fibroblast growth factor 14	0.85565	4.39847	0.313303	0.99996
13593	Ebf3	early B cell factor 3	-0.984488	-1.06464	0.313313	0.99996
18798	Plcb4	phospholipase C, beta 4	-0.377664	3.83936	0.313325	0.99996
109620	Dsp	desmoplakin	0.460959	2.67544	0.313365	0.99996
67077	Catsperz	cation channel sperm associated auxiliary subunit zeta	0.993288	0.747764	0.313443	0.99996
68328	Rab13	RAB13, member RAS oncogene family	-0.573442	3.0814	0.313456	0.99996
269604	Gpr157	G protein-coupled receptor 157	-0.735236	0.838544	0.313549	0.99996
71602	Myo1e	myosin IE	-0.530896	4.63575	0.313738	0.99996
16909	Lmo2	LIM domain only 2	0.530647	3.49877	0.313919	0.99996
231724	Rad9b	RAD9 checkpoint clamp component B	-0.452597	2.46967	0.313948	0.99996
107581	Col16a1	collagen, type XVI, alpha 1	-0.579353	5.82235	0.314036	0.99996
72054	Cyp4f18	cytochrome P450, family 4, subfamily f, polypeptide 18	-0.755509	-0.492783	0.314048	0.99996
71011	4933401B06Rik	GLE1 RNA export mediator pseudogene	-0.838516	-1.02781	0.314056	0.99996
215474	Sec22c	SEC22 homolog C, vesicle trafficking protein	0.23804	5.8529	0.314183	0.99996
11883	Arsa	arylsulfatase A	-0.385105	5.34454	0.314295	0.99996
14663	Glycam1	glycosylation dependent cell adhesion molecule 1	0.786944	2.31561	0.314313	0.99996
269033	4930503L19Rik	RIKEN cDNA 4930503L19 gene	-0.446243	3.65039	0.314319	0.99996
83397	Akap12	A kinase (PRKA) anchor protein (gravin) 12	-0.578932	5.54857	0.314491	0.99996
67138	Herc6	hect domain and RLD 6	-0.579414	2.87951	0.314522	0.99996
210094	Iglon5	IgLON family member 5	-0.316258	5.28145	0.314586	0.99996
71306	Mfap3l	microfibrillar-associated protein 3-like	-0.297436	5.80565	0.314691	0.99996
14775	Gpx1	glutathione peroxidase 1	-0.6328	5.192	0.314738	0.99996
57342	Parva	parvin, alpha	0.279	6.67858	0.314742	0.99996
56405	Dusp14	dual specificity phosphatase 14	0.445578	3.72148	0.314982	0.99996
100040929	Gm10362	ribosomal protein L17 pseudogene	-0.314334	7.40387	0.3152	0.99996
214804	Syde2	synapse defective 1, Rho GTPase, homolog 2 (C. elegans)	-0.416414	2.66459	0.315288	0.99996
268709	Fam107a	family with sequence similarity 107, member A	-0.555163	6.86966	0.315303	0.99996
26425	Nubp1	nucleotide binding protein 1	0.364986	3.79106	0.315372	0.99996
12728	Clcn5	chloride channel, voltage-sensitive 5	0.289223	3.86076	0.315752	0.99996
13717	Eln	elastin	-0.647747	5.22395	0.315843	0.99996
245450	Slitrk2	SLIT and NTRK-like family, member 2	-0.262596	5.27537	0.31585	0.99996
78255	Ralgps2	Ral GEF with PH domain and SH3 binding motif 2	0.240432	6.16055	0.316024	0.99996
16499	Kcnab3	potassium voltage-gated channel, shaker-related subfamily, beta member 3	-0.704386	2.0206	0.316052	0.99996
59024	Med12	mediator complex subunit 12	-0.276255	6.00422	0.316078	0.99996
22260	Nr1h2	nuclear receptor subfamily 1, group H, member 2	-0.255472	5.54916	0.316116	0.99996
17127	Smad3	SMAD family member 3	-0.354826	5.10264	0.31629	0.99996
230757	5730409E04Rik	RIKEN cDNA 5730409E04Rik gene	-0.423163	4.4232	0.316319	0.99996
109246	Tspan9	tetraspanin 9	-0.378257	6.39321	0.316337	0.99996
17754	Map1a	microtubule-associated protein 1 A	0.447119	9.46451	0.316468	0.99996
69582	Plekhm2	pleckstrin homology domain containing, family M (with RUN domain) member 2	-0.229663	5.47458	0.316513	0.99996
14397	Gabra4	gamma-aminobutyric acid (GABA) A receptor, subunit alpha 4	0.321076	5.96125	0.316586	0.99996
74122	Tmem43	transmembrane protein 43	-0.366937	5.18795	0.316781	0.99996
19697	Rela	v-rel reticuloendotheliosis viral oncogene homolog A (avian)	-0.293622	5.13125	0.316808	0.99996
19252	Dusp1	dual specificity phosphatase 1	-1.06264	3.74484	0.316895	0.99996
18081	Ninj1	ninjurin 1	-0.31919	3.86091	0.316982	0.99996
22779	Ikzf2	IKAROS family zinc finger 2	-0.496843	2.57717	0.317106	0.99996
223697	Sun2	Sad1 and UNC84 domain containing 2	-0.522713	5.38918	0.317112	0.99996
57266	Cxcl14	chemokine (C-X-C motif) ligand 14	-0.370712	5.71364	0.317161	0.99996
67356	Tmco5	transmembrane and coiled-coil domains 5	1.87716	-1.5675	0.317164	0.99996
27279	Tnfrsf12a	tumor necrosis factor receptor superfamily, member 12a	-0.349843	3.65071	0.317388	0.99996
67488	Calcoco1	calcium binding and coiled coil domain 1	-0.24624	6.11917	0.317418	0.99996
20230	Satb1	special AT-rich sequence binding protein 1	-0.419919	5.06157	0.317458	0.99996
24084	Tekt2	tektin 2	0.773322	-0.80751	0.317582	0.99996
434797	Gm5640	predicted gene 5640	0.808194	-0.945844	0.317629	0.99996
22762	Zfpm2	zinc finger protein, multitype 2	0.300094	5.37673	0.317769	0.99996
330108	Gm20558	predicted gene, 20558	1.3743	-0.849297	0.317795	0.99996
76889	Coq8b	coenzyme Q8B	-0.465145	4.94276	0.317855	0.99996
209003	Rbmx2	RNA binding motif protein, X-linked 2	-0.49684	2.33828	0.317877	0.99996
100040529	Gm2824	predicted gene 2824	-0.791997	-0.200375	0.31789	0.99996
242109	Zfp697	zinc finger protein 697	0.391958	4.17831	0.317943	0.99996
14299	Ncs1	neuronal calcium sensor 1	0.327295	7.77084	0.317991	0.99996
66515	Cul7	cullin 7	-0.298356	6.18733	0.318028	0.99996
235461	Mindy2	MINDY lysine 48 deubiquitinase 2	-0.252606	6.35333	0.318147	0.99996
66994	Cep19	centrosomal protein 19	0.29327	5.04131	0.318466	0.99996
99011	Pomt1	protein-O-mannosyltransferase 1	-0.269884	4.41401	0.31863	0.99996
72003	Synpr	synaptoporin	0.324385	6.08757	0.318737	0.99996
13836	Epha2	Eph receptor A2	-0.636375	0.530636	0.318739	0.99996
11676	Aldoc	aldolase C, fructose-bisphosphate	-0.378585	9.7772	0.318739	0.99996
11484	Aspa	aspartoacylase	1.98737	-1.82187	0.318886	0.99996
22355	Vipr2	vasoactive intestinal peptide receptor 2	-1.17963	0.306132	0.318933	0.99996
71890	Mad2l2	MAD2 mitotic arrest deficient-like 2	-0.664013	3.86986	0.318956	0.99996
225896	Ubxn1	UBX domain protein 1	-0.281971	5.95998	0.319068	0.99996
228966	Ppp1r3d	protein phosphatase 1, regulatory subunit 3D	0.354168	3.26404	0.319314	0.99996
50878	Stag3	stromal antigen 3	-0.482995	3.32406	0.319317	0.99996
216161	Sbno2	strawberry notch 2	-0.469241	5.05024	0.319335	0.99996
16542	Kdr	kinase insert domain protein receptor	-0.542978	2.78394	0.319429	0.99996
20272	Scn7a	sodium channel, voltage-gated, type VII, alpha	0.588016	0.875672	0.319493	0.99996
19732	Rgl2	ral guanine nucleotide dissociation stimulator-like 2	-0.314847	6.0071	0.319572	0.99996
66922	Rras2	related RAS viral (r-ras) oncogene 2	0.374565	5.03386	0.319662	0.99996
56327	Arl2	ADP-ribosylation factor-like 2	-0.234657	4.8878	0.319722	0.99996
74148	Cluh	clustered mitochondria (cluA/CLU1) homolog	0.280734	6.72677	0.319853	0.99996
116873	Stim2	stromal interaction molecule 2	0.395926	5.6308	0.320051	0.99996
13345	Twist2	twist basic helix-loop-helix transcription factor 2	-1.06883	-0.790807	0.320103	0.99996
72318	Cyth4	cytohesin 4	0.487893	1.8218	0.320124	0.99996
171286	Slc12a8	solute carrier family 12 (potassium/chloride transporters), member 8	0.696326	-0.307395	0.320336	0.99996
230082	Nol6	nucleolar protein family 6 (RNA-associated)	0.332253	6.79069	0.320372	0.99996
240816	Rgsl1	regulator of G-protein signaling like 1	-0.770969	-0.844535	0.320424	0.99996
100502913	Gm16244	predicted gene 16244	-0.89249	-0.754245	0.320491	0.99996
100038538	Gm10767	predicted gene 10767	0.275777	4.68962	0.320492	0.99996
78593	Nrip3	nuclear receptor interacting protein 3	0.884805	7.37487	0.320523	0.99996
381062	Ermard	ER membrane associated RNA degradation	-0.350924	3.83438	0.320535	0.99996
432450	Nkain2	Na+/K+ transporting ATPase interacting 2	0.482913	5.36586	0.320578	0.99996
319939	Tns3	tensin 3	-0.55222	6.70661	0.32061	0.99996
54402	Stk19	serine/threonine kinase 19	0.305589	4.6361	0.320658	0.99996
98710	Rabif	RAB interacting factor	0.336619	4.83722	0.320704	0.99996
50527	Ero1l	ERO1-like (S. cerevisiae)	-1.02374	5.44801	0.320746	0.99996
100038358	Gm10857	predicted gene 10857	0.510823	2.70768	0.320852	0.99996
234371	Tmem161a	transmembrane protein 161A	-0.242012	5.11767	0.320876	0.99996
100504527	Gm10374	predicted gene 10374	-0.628743	0.823901	0.320937	0.99996
213233	Tapbpl	TAP binding protein-like	-0.926072	1.95802	0.32096	0.99996
66938	Sh3d21	SH3 domain containing 21	-0.736917	0.50031	0.320965	0.99996
71130	Sh2d6	SH2 domain containing 6	-2.00029	-2.15089	0.321135	0.99996
623279	Dok6	docking protein 6	0.556354	3.42082	0.321342	0.99996
18709	Pik3r2	phosphoinositide-3-kinase regulatory subunit 2	0.331662	7.33215	0.32137	0.99996
330149	Hfm1	HFM1, ATP-dependent DNA helicase homolog	-0.525041	1.8625	0.321428	0.99996
276952	Rasl10b	RAS-like, family 10, member B	0.338034	7.77577	0.321464	0.99996
72254	1700030K09Rik	RIKEN cDNA 1700030K09 gene	-0.354513	3.25584	0.321525	0.99996
216618	Cfap36	cilia and flagella associated protein 36	0.256343	6.29063	0.321533	0.99996
18991	Pou3f1	POU domain, class 3, transcription factor 1	-0.533818	3.54203	0.321579	0.99996
433752	Frg2f1	FSHD region gene 2 family member 1	0.377575	2.90808	0.321594	0.99996
17762	Mapt	microtubule-associated protein tau	0.383197	9.34218	0.321633	0.99996
319634	Efcab5	EF-hand calcium binding domain 5	0.533113	1.63922	0.321693	0.99996
68082	Dusp19	dual specificity phosphatase 19	0.37162	3.44505	0.321714	0.99996
74071	Lmntd1	lamin tail domain containing 1	2.12629	-1.46622	0.321758	0.99996
77286	Nkrf	NF-kappaB repressing factor	0.368823	4.58034	0.321925	0.99996
70573	Tbccd1	TBCC domain containing 1	-0.329777	3.8748	0.321969	0.99996
12915	Atf6b	activating transcription factor 6 beta	0.2675	6.58223	0.322011	0.99996
69215	Sat2	spermidine/spermine N1-acetyl transferase 2	-0.586518	2.67597	0.322116	0.99996
100862094	NA	NA	0.99767	0.946789	0.322145	0.99996
239789	Gmnc	geminin coiled-coil domain containing	-1.5397	-0.0453819	0.322177	0.99996
17083	Tmed1	transmembrane p24 trafficking protein 1	-0.491897	3.27286	0.322194	0.99996
74487	5430405H02Rik	RIKEN cDNA 5430405H02 gene	-0.547974	1.13327	0.322212	0.99996
22770	Zhx1	zinc fingers and homeoboxes 1	0.317717	6.5862	0.322313	0.99996
18124	Nr4a3	nuclear receptor subfamily 4, group A, member 3	0.77164	6.15265	0.322342	0.99996
73991	Atl1	atlastin GTPase 1	0.637751	6.14928	0.322384	0.99996
170758	Rac3	Rac family small GTPase 3	0.252791	5.67111	0.322626	0.99996
12913	Creb3	cAMP responsive element binding protein 3	0.304692	5.15623	0.322669	0.99996
109202	A930024E05Rik	RIKEN cDNA A930024E05 gene	-0.475286	2.28413	0.322719	0.99996
13396	Dlx6	distal-less homeobox 6	-0.771948	0.638218	0.322808	0.99996
107227	Macrod1	MACRO domain containing 1	-0.511648	3.36354	0.322832	0.99996
17996	Neb	nebulin	1.04868	2.58542	0.322833	0.99996
652925	Tmem243	transmembrane protein 243, mitochondrial	-0.607406	2.56672	0.322961	0.99996
78376	Sapcd1	suppressor APC domain containing 1	-1.0619	-1.09733	0.323017	0.99996
237759	Col23a1	collagen, type XXIII, alpha 1	-0.391321	3.9724	0.323109	0.99996
212439	AA986860	expressed sequence AA986860	-0.730206	0.713833	0.323128	0.99996
245403	Dcaf12l2	DDB1 and CUL4 associated factor 12-like 2	0.679006	0.814876	0.323235	0.99996
56078	Car5b	carbonic anhydrase 5b, mitochondrial	-0.711205	3.35052	0.323364	0.99996
56338	Txnip	thioredoxin interacting protein	-0.902098	5.65265	0.323426	0.99996
26896	Med14	mediator complex subunit 14	0.320381	6.26278	0.323437	0.99996
20677	Sox4	SRY (sex determining region Y)-box 4	-0.62289	6.66498	0.323447	0.99996
623078	Gm8108	predicted gene 8108	-0.839659	-0.917207	0.323559	0.99996
100038416	Gm10643	predicted gene 10643	0.933863	1.31248	0.323712	0.99996
12055	Bcl7c	B cell CLL/lymphoma 7C	-0.390479	3.8839	0.323761	0.99996
66235	Eif1ax	eukaryotic translation initiation factor 1A, X-linked	0.266961	6.22614	0.323771	0.99996
66931	1700010I14Rik	RIKEN cDNA 1700010I14 gene	-1.30103	-0.801344	0.323871	0.99996
100042178	Prdm16os	Prdm16 opposite strand transcript	-0.5776	4.43962	0.323894	0.99996
69674	Mif4gd	MIF4G domain containing	-0.453699	3.74143	0.323918	0.99996
66373	Lsm5	LSM5 homolog, U6 small nuclear RNA and mRNA degradation associated	-0.469588	2.62084	0.323939	0.99996
170935	Grid2ip	glutamate receptor, ionotropic, delta 2 (Grid2) interacting protein 1	-0.591468	1.62206	0.324176	0.99996
18212	Ntrk2	neurotrophic tyrosine kinase, receptor, type 2	-0.514462	9.90277	0.324202	0.99996
75767	Rab11fip1	RAB11 family interacting protein 1 (class I)	-0.702647	0.296436	0.324252	0.99996
74335	Xrcc3	X-ray repair complementing defective repair in Chinese hamster cells 3	-0.373551	3.37695	0.32427	0.99996
12192	Zfp36l1	zinc finger protein 36, C3H type-like 1	-0.711974	6.59781	0.324303	0.99996
236537	Zfp352	zinc finger protein 352	0.601524	0.417993	0.324532	0.99996
100041230	Hist1h4m	histone cluster 1, H4m	1.21384	-1.33002	0.324672	0.99996
80719	Igsf6	immunoglobulin superfamily, member 6	-0.781281	-0.19221	0.324696	0.99996
16498	Kcnab2	potassium voltage-gated channel, shaker-related subfamily, beta member 2	0.551236	7.30953	0.324745	0.99996
13110	Cyp2j6	cytochrome P450, family 2, subfamily j, polypeptide 6	-0.434496	3.85393	0.32481	0.99996
16569	Kif3b	kinesin family member 3B	0.298109	6.93949	0.324817	0.99996
24017	Rnf13	ring finger protein 13	-0.32864	6.23824	0.324866	0.99996
100861722	NA	NA	0.433738	2.39792	0.324899	0.99996
319478	Cxxc4	CXXC finger 4	-0.661385	3.11656	0.324918	0.99996
57340	Jph3	junctophilin 3	0.40456	6.85469	0.324992	0.99996
12427	Ccna1	cyclin A1	-0.684765	0.269939	0.325135	0.99996
22782	Slc30a1	solute carrier family 30 (zinc transporter), member 1	0.256262	5.28126	0.325145	0.99996
228869	Ncoa5	nuclear receptor coactivator 5	0.296422	5.89811	0.325306	0.99996
620760	2900079G21Rik	RIKEN cDNA 2900079G21 gene	0.557405	2.94005	0.32546	0.99996
24068	Sra1	steroid receptor RNA activator 1	-0.319719	4.65207	0.325676	0.99996
69627	Fam89a	family with sequence similarity 89, member A	-0.794798	0.425258	0.325701	0.99996
209540	Rtl9	retrotransposon Gag like 9	-0.612021	1.58104	0.325756	0.99996
76422	Mroh3	maestro heat-like repeat family member 3	-1.15027	-1.3682	0.325828	0.99996
240087	Mdc1	mediator of DNA damage checkpoint 1	-0.50587	5.35968	0.32584	0.99996
330695	Ctxn1	cortexin 1	0.343821	7.7393	0.325922	0.99996
66960	Mindy3	MINDY lysine 48 deubiquitinase 3	0.380086	4.91439	0.326177	0.99996
140780	Bmp2k	BMP2 inducible kinase	-0.404602	4.59046	0.326222	0.99996
108705	Pttg1ip	pituitary tumor-transforming 1 interacting protein	-0.293126	6.57014	0.326452	0.99996
11816	Apoe	apolipoprotein E	-0.507593	11.2653	0.32653	0.99996
67111	Naaa	N-acylethanolamine acid amidase	-0.981547	6.07015	0.326549	0.99996
74901	Kbtbd11	kelch repeat and BTB (POZ) domain containing 11	0.290884	7.22797	0.326576	0.99996
100041975	NA	NA	0.285262	4.44991	0.326633	0.99996
100038707	Gm10388	predicted gene 10388	-0.730316	-0.457799	0.32677	0.99996
210673	Prrt3	proline-rich transmembrane protein 3	0.5813	4.73632	0.326985	0.99996
14680	Gnal	guanine nucleotide binding protein, alpha stimulating, olfactory type	0.392556	7.3324	0.327007	0.99996
103511	Calhm5	calcium homeostasis modulator family member 5	0.611026	1.17977	0.327127	0.99996
22381	Tceal9	transcription elongation factor A like 9	-0.264873	5.66007	0.327206	0.99996
15901	Id1	inhibitor of DNA binding 1, HLH protein	-0.592826	4.34997	0.327277	0.99996
227960	Gca	grancalcin	-0.300082	4.18877	0.327329	0.99996
233204	Tbc1d17	TBC1 domain family, member 17	-0.232768	4.99827	0.327359	0.99996
108030	Lin7a	lin-7 homolog A (C. elegans)	0.634951	6.34753	0.327376	0.99996
20912	Stxbp3	syntaxin binding protein 3	-0.560221	3.89286	0.327481	0.99996
19891	Rpa2	replication protein A2	-0.46331	3.65821	0.327499	0.99996
77627	Efcab6	EF-hand calcium binding domain 6	-0.704152	2.16797	0.327614	0.99996
381232	Mirt1	myocardial infarction associated transcript 1	0.767345	0.992556	0.327776	0.99996
106581	Fam234a	family with sequence similarity 234, member A	-0.363922	5.12398	0.327805	0.99996
20725	Serpinb8	serine (or cysteine) peptidase inhibitor, clade B, member 8	0.595882	2.00019	0.327945	0.99996
99512	Wdr47	WD repeat domain 47	0.430667	6.89924	0.328055	0.99996
17965	Nbl1	NBL1, DAN family BMP antagonist	0.370235	6.92711	0.328221	0.99996
66323	1700001K19Rik	RIKEN cDNA 1700001K19 gene	0.688794	1.03898	0.328238	0.99996
94282	Sfxn5	sideroflexin 5	-0.443278	7.85512	0.3283	0.99996
218629	Dhx29	DEAH (Asp-Glu-Ala-His) box polypeptide 29	0.250363	5.30083	0.32846	0.99996
[truncated: 14,094 more rows]
