# Supplementary material for: Deficiency of Intellectual Disability-Related Gene Brpf1 Attenuated Hippocampal Excitatory Synaptic Transmission and Impaired Spatial Learning and Memory Ability
Source: Front Cell Dev Biol. 2021 Aug 17;9:711792. doi: 10.3389/fcell.2021.711792 (PMC8415984; doi:10.3389/fcell.2021.711792)
Supplement: Supplementary file 3 [file Table_3.XLSX]

## Sheet: TableS3
TableS3 GO-BP analysis of the DEGs from AAV2-shBrpf1 vs AAV2-scramble infected primary hippocampal neurons
Term	Count	PValue	Genes	Fold Enrichment	Bonferroni	Benjamini	FDR	upregulated or downregulated
GO:1903861~positive regulation of dendrite extension	3	0.00277311	SYT1, RASAL1, SYT4	37.5665	0.649955	0.649955	3.76858	up
GO:0006816~calcium ion transport	5	0.0028058	RAMP3, TRPC5, SLC24A2, CACNB2, CDH23	8.43692	0.654265	0.412008	3.81221	up
GO:0007268~chemical synaptic transmission	5	0.00568745	PNOC, FGF14, CACNB2, SV2B, HTR2C	6.91631	0.884212	0.512597	7.58678	up
GO:1901843~positive regulation of high voltage-gated calcium channel activity	2	0.0123925	FGF14, CACNB2	158.614	0.991028	0.69223	15.844	up
GO:0030154~cell differentiation	9	0.0152912	SYT1, RASAL1, TBATA, SYT4, NELL1, RASGRP1, NEUROD6, SLIT1, RBM11	2.74524	0.997046	0.68806	19.1973	up
GO:0034220~ion transmembrane transport	3	0.0162675	KCNC2, FAM26E, SLC24A2	15.1865	0.99797	0.644162	20.2985	up
GO:0006906~vesicle fusion	3	0.0176033	SYT1, SYT4, SYT13	14.5666	0.998785	0.616741	21.7826	up
GO:0055085~transmembrane transport	6	0.0176039	KCNC2, SLC26A4, KCNQ5, SLC16A14, TRPC5, SV2B	3.92178	0.998786	0.56794	21.7833	up
GO:0010977~negative regulation of neuron projection development	3	0.0290005	RUNX1T1, SPOCK1, EPHA3	11.1525	0.999985	0.709465	33.4423	up
GO:0007165~signal transduction	11	0.0339411	GPR83, RASAL1, PLCXD3, GPR158, GPR22, TRHDE, TACR3, CHRM3, SPOCK1, NMBR, HTR2C	2.08536	0.999998	0.728895	37.9771	up
GO:0043087~regulation of GTPase activity	3	0.0350921	RASAL1, RASGRP1, EPHA3	10.053	0.999999	0.706993	38.9915	up
GO:0016486~peptide hormone processing	2	0.044703	PCSK1, CHST8	43.2584	1	0.763212	46.8809	up
GO:0014049~positive regulation of glutamate secretion	2	0.044703	CCK, SYT4	43.2584	1	0.763212	46.8809	up
GO:0030166~proteoglycan biosynthetic process	2	0.044703	CHST8, ACAN	43.2584	1	0.763212	46.8809	up
GO:0070588~calcium ion transmembrane transport	3	0.0516919	TRPC5, SLC24A2, CACNB2	8.11094	1	0.786321	52.0115	up
GO:0071805~potassium ion transmembrane transport	3	0.053799	KCNC2, KCNQ5, KCNK9	7.9307	1	0.775326	53.4656	up
GO:0014059~regulation of dopamine secretion	2	0.060465	SYT1, SYT4	31.7228	1	0.792314	57.8012	up
GO:0007409~axonogenesis	3	0.0728651	SLITRK4, CCK, SLIT1	6.67068	1	0.832601	64.8859	up
GO:0016079~synaptic vesicle exocytosis	2	0.0759702	SYT1, SV2B	25.0443	1	0.827409	66.4782	up
GO:0006811~ion transport	6	0.0949451	KCNC2, KCNQ5, FAM26E, KCNK9, TRPC5, CACNB2	2.44439	1	0.876924	74.842	up
GO:0017158~regulation of calcium ion-dependent exocytosis	2	0.0949971	SYT1, SYT4	19.8268	1	0.862734	74.862	up
GO:0006813~potassium ion transport	3	0.097594	KCNC2, KCNQ5, KCNK9	5.62018	1	0.856419	75.8417	up
GO:0030182~neuron differentiation	3	0.0351002	CEBPB, EFNA1, PCSK9（LIVER）	9.93335	0.999993	0.999993	38.4344	down
GO:0032753~positive regulation of interleukin-4 production	2	0.0432428	PRKCQ, CEBPB	44.2644	1	0.999364	45.1251	down
GO:0014003~oligodendrocyte development	2	0.0608992	MYRF, NKX2-2	31.149	1	0.999064	57.3858	down
GO:0097421~liver regeneration	2	0.0652634	CEBPB, UCP2	29.0008	1	0.99637	59.9971	down
GO:0048709~oligodendrocyte differentiation	2	0.0760874	SOX10, MYRF	24.736	1	0.994859	65.8476	down
GO:0006629~lipid metabolic process	4	0.0902679	CPT1B, PCSK9, GAL3ST1, PLCXD1	3.66459	1	0.994756	72.3159	down
GO:0006644~phospholipid metabolic process	2	0.0931517	PROCA1, PCSK9	20.0244	1	0.990453	73.4838	down
