# Supplementary material for: Deficiency of Intellectual Disability-Related Gene Brpf1 Attenuated Hippocampal Excitatory Synaptic Transmission and Impaired Spatial Learning and Memory Ability
Source: Front Cell Dev Biol. 2021 Aug 17;9:711792. doi: 10.3389/fcell.2021.711792 (PMC8415984; doi:10.3389/fcell.2021.711792)
Supplement: Supplementary file 4 [file Table_4.XLSX]

## Sheet: TableS4
TableS4 Differential expression analysis of AAV2-shBrpf1 vs AAV2-scramble infected hippocampal CA1 tissue
ENTREZID	SYMBOL	GENE NAME	log2FC	AveExpr	P.Value	adj.P.Val
64378	Gpr88	G-protein coupled receptor 88	-2.5817	1.99278	0.00164173	0.923761
140723	Cacng5	calcium channel, voltage-dependent, gamma subunit 5	-1.11858	4.14857	0.00303985	0.923761
15945	Cxcl10	chemokine (C-X-C motif) ligand 10	3.15055	1.13497	0.00368135	0.923761
100628626	NA	NA	-0.957981	8.36932	0.0037544	0.923761
767812	AA474408	expressed sequence AA474408	-0.829109	7.26177	0.00416435	0.923761
18996	Pou4f1	POU domain, class 4, transcription factor 1	2.92488	-1.48003	0.00477747	0.923761
17857	Mx1	MX dynamin-like GTPase 1	3.82901	-0.677353	0.00550577	0.923761
102436	Lars2	leucyl-tRNA synthetase, mitochondrial	-0.852559	9.52039	0.00584673	0.923761
100628579	NA	NA	-0.93603	8.50468	0.006249	0.923761
667370	Ifit3b	interferon-induced protein with tetratricopeptide repeats 3B	1.60687	3.53512	0.00747333	0.923761
13011	Cst7	cystatin F (leukocystatin)	2.22453	-0.122983	0.00819621	0.923761
55985	Cxcl13	chemokine (C-X-C motif) ligand 13	3.30647	-1.83867	0.00858584	0.923761
223915	Krt73	keratin 73	-0.860413	2.24167	0.00938473	0.923761
276829	Smtnl2	smoothelin-like 2	-1.03737	1.40644	0.0103213	0.923761
21834	Thrb	thyroid hormone receptor beta	0.61881	4.95279	0.0119352	0.923761
22255	Uncx	UNC homeobox	-2.92813	-1.62021	0.0134691	0.923761
12308	Calb2	calbindin 2	-1.37048	4.73933	0.0136344	0.923761
94192	C1galt1	core 1 synthase, glycoprotein-N-acetylgalactosamine 3-beta-galactosyltransferase, 1	1.30709	1.87385	0.0137358	0.923761
15959	Ifit3	interferon-induced protein with tetratricopeptide repeats 3	1.57185	4.41005	0.0146878	0.923761
140489	Bhlhe23	basic helix-loop-helix family, member e23	-2.41717	-2.12765	0.0153365	0.923761
217216	BC030867	cDNA sequence BC030867	-1.40011	-0.491347	0.0170475	0.923761
210530	P3h2	prolyl 3-hydroxylase 2	0.895596	1.32517	0.0176034	0.923761
13516	Epyc	epiphycan	0.904027	1.05663	0.0180271	0.923761
23960	Oas1g	2'-5' oligoadenylate synthetase 1G	3.09968	-1.35412	0.018099	0.923761
666105	Gm7932	predicted gene 7932	-1.26375	-0.494744	0.0184154	0.923761
11552	Adra2b	adrenergic receptor, alpha 2b	-2.62157	-0.9004	0.018657	0.923761
194908	Pld6	phospholipase D family, member 6	-1.39229	-0.797004	0.0186845	0.923761
75986	Agmat	agmatine ureohydrolase (agmatinase)	-1.64156	-1.74686	0.0190042	0.923761
68662	Scgb3a1	secretoglobin, family 3A, member 1	-2.68419	-0.728352	0.0191948	0.923761
381373	Sp9	trans-acting transcription factor 9	-0.900925	2.80219	0.0193909	0.923761
78781	Zc3hav1	zinc finger CCCH type, antiviral 1	1.20866	2.58625	0.0196097	0.923761
319622	Itpripl2	inositol 1,4,5-triphosphate receptor interacting protein-like 2	0.605	3.16322	0.0202743	0.923761
56193	Plek	pleckstrin	0.543722	3.74575	0.0205277	0.923761
214084	Slc18a2	solute carrier family 18 (vesicular monoamine), member 2	-0.601351	2.79919	0.0209786	0.923761
170643	Kirrel	kirre like nephrin family adhesion molecule 1	0.763548	2.39547	0.0210803	0.923761
382139	Gm1715	predicted gene 1715	1.15452	0.265104	0.0211036	0.923761
14867	Gstm6	glutathione S-transferase, mu 6	-0.698435	3.11752	0.0220927	0.923761
208618	Etl4	enhancer trap locus 4	0.675371	5.55894	0.0230462	0.923761
226691	Ifi207	interferon activated gene 207	2.32745	-0.763135	0.0231566	0.923761
319197	Gpr4	G protein-coupled receptor 4	-0.820851	1.87868	0.023203	0.923761
629147	Ctxn3	cortexin 3	-2.03828	1.0169	0.0234098	0.923761
72486	Rnf219	ring finger protein 219	0.581089	3.45459	0.0234579	0.923761
246727	Oas3	2'-5' oligoadenylate synthetase 3	3.39733	-1.56015	0.023775	0.923761
21676	Tead1	TEA domain family member 1	0.638263	4.79608	0.0239335	0.923761
320749	D630041G03Rik	RIKEN cDNA D630041G03 gene	1.10789	0.948558	0.0240637	0.923761
12941	Pcdha5	protocadherin alpha 5	0.897006	1.87016	0.0244641	0.923761
13655	Egr3	early growth response 3	0.626236	5.63589	0.0245335	0.923761
100039211	NA	NA	1.25283	1.54023	0.0248785	0.923761
328833	Treml2	triggering receptor expressed on myeloid cells-like 2	1.39146	-0.778311	0.0249834	0.923761
100861531	Rn45s	45S pre-ribosomal RNA	-0.798218	11.9125	0.025312	0.923761
71768	Vwce	von Willebrand factor C and EGF domains	1.81847	-1.77579	0.0257984	0.923761
18504	Pax2	paired box 2	1.66955	-0.548247	0.0258377	0.923761
15957	Ifit1	interferon-induced protein with tetratricopeptide repeats 1	2.24322	2.80908	0.0266291	0.923761
100043002	Llph-ps2	LLP homolog, pseudogene 2	-0.452108	4.70707	0.0268692	0.923761
14365	Fzd3	frizzled class receptor 3	0.640033	6.2197	0.0269406	0.923761
100217434	Snord88c	small nucleolar RNA, C/D box 88C	-1.59416	-1.61595	0.0270693	0.923761
12268	C4b	complement component 4B (Chido blood group)	0.794035	6.64218	0.0272685	0.923761
21384	Tbx15	T-box 15	1.44242	-1.39697	0.0272897	0.923761
667213	Gm10416	zinc finger protein pseudogene	1.52864	-0.795654	0.0277903	0.923761
241770	Rims4	regulating synaptic membrane exocytosis 4	0.577417	3.34507	0.0281917	0.923761
69181	Dyrk2	dual-specificity tyrosine-(Y)-phosphorylation regulated kinase 2	1.0706	4.15861	0.0289042	0.923761
17158	Man2a1	mannosidase 2, alpha 1	0.551538	4.04375	0.0293576	0.923761
16997	Ltbp2	latent transforming growth factor beta binding protein 2	1.58004	-1.34906	0.0295566	0.923761
100503771	Gm14541	predicted gene 14541	-0.665607	3.0948	0.0297736	0.923761
100861697	NA	NA	-1.31383	-1.18183	0.0300093	0.923761
72400	Pinx1	PIN2/TERF1 interacting, telomerase inhibitor 1	-0.633304	2.02467	0.0301216	0.923761
27412	Peg12	paternally expressed 12	-0.707762	1.48099	0.0301366	0.923761
14284	Fosl2	fos-like antigen 2	0.546283	4.98274	0.0302353	0.923761
22353	Vip	vasoactive intestinal polypeptide	0.52485	3.25599	0.0304911	0.923761
19791	Rn18s	18S ribosomal RNA	-0.796499	10.9437	0.0306164	0.923761
109294	Prex2	phosphatidylinositol-3,4,5-trisphosphate-dependent Rac exchange factor 2	0.747255	6.38714	0.0311055	0.923761
20302	Ccl3	chemokine (C-C motif) ligand 3	1.48774	-1.76198	0.0312168	0.923761
214058	Megf11	multiple EGF-like-domains 11	-0.512785	3.98693	0.0315427	0.923761
80910	Gpr84	G protein-coupled receptor 84	0.875905	0.614691	0.0316301	0.923761
225913	Tkfc	triokinase, FMN cyclase	-0.469369	3.47653	0.0319613	0.923761
66758	Zfp474	zinc finger protein 474	-1.4168	-0.232898	0.0322738	0.923761
13593	Ebf3	early B cell factor 3	-1.07804	1.63361	0.0322771	0.923761
433748	Llph-ps1	LLP homolog, pseudogene 1	-0.440996	4.60958	0.0323784	0.923761
56369	Apip	APAF1 interacting protein	-0.558942	3.04838	0.0329524	0.923761
209086	Samd9l	sterile alpha motif domain containing 9-like	1.15227	2.17511	0.0329576	0.923761
67434	Ankrd33b	ankyrin repeat domain 33B	0.573174	6.08516	0.0330619	0.923761
68523	Ciao2b	cytosolic iron-sulfur assembly component 2B	-0.591044	3.82833	0.0331376	0.923761
16403	Itga6	integrin alpha 6	0.811647	3.92956	0.0332912	0.923761
100503925	Gm17540	predicted gene, 17540	1.35925	-1.28866	0.0336015	0.923761
246746	Cd300lf	CD300 molecule like family member F	1.81482	-1.98773	0.0336606	0.923761
68511	Dcdc2c	doublecortin domain containing 2C	1.32684	-1.52714	0.0337098	0.923761
17863	Myb	myeloblastosis oncogene	-1.24352	0.0694161	0.0340614	0.923761
74284	1700086L19Rik	RIKEN cDNA 1700086L19 gene	0.766943	3.23993	0.0340728	0.923761
12801	Cnr1	cannabinoid receptor 1 (brain)	0.535506	7.13537	0.0341368	0.923761
13642	Efnb2	ephrin B2	0.49596	4.21667	0.0344592	0.923761
242646	Tctex1d4	Tctex1 domain containing 4	-2.67885	-0.861639	0.0345087	0.923761
22031	Traf3	TNF receptor-associated factor 3	0.524688	6.38699	0.0345985	0.923761
18667	Pgr	progesterone receptor	0.400934	4.29938	0.0355164	0.923761
11835	Ar	androgen receptor	1.56002	1.81323	0.0359442	0.923761
19218	Ptger3	prostaglandin E receptor 3 (subtype EP3)	1.43649	-1.15651	0.0362714	0.923761
69306	Efcab9	EF-hand calcium binding domain 9	1.28168	-1.42061	0.0365413	0.923761
24110	Usp18	ubiquitin specific peptidase 18	2.1865	1.15393	0.036616	0.923761
70031	Cmtm8	CKLF-like MARVEL transmembrane domain containing 8	-0.886594	0.401058	0.0367077	0.923761
58185	Rsad2	radical S-adenosyl methionine domain containing 2	1.68048	1.58562	0.0370888	0.923761
212391	Lcor	ligand dependent nuclear receptor corepressor	2.1713	0.732185	0.0372985	0.923761
18124	Nr4a3	nuclear receptor subfamily 4, group A, member 3	1.14447	4.56998	0.0375853	0.923761
100043335	Gm4371	eukaryotic translation initiation factor 3, subunit I pseudogene	-1.00495	0.44469	0.0379486	0.923761
75394	0610040F04Rik	RIKEN cDNA 0610040F04 gene	1.32194	-1.36595	0.0381255	0.923761
11987	Slc7a1	solute carrier family 7 (cationic amino acid transporter, y+ system), member 1	0.43146	5.1345	0.0383305	0.923761
66120	Fkbp11	FK506 binding protein 11	-1.34612	-1.49345	0.0384139	0.923761
60504	Il21r	interleukin 21 receptor	0.948559	0.770579	0.0384606	0.923761
320080	Zbtb39	zinc finger and BTB domain containing 39	0.412338	3.66728	0.0384676	0.923761
52633	Nit2	nitrilase family, member 2	-0.485578	2.95748	0.038773	0.923761
14419	Gal	galanin	-1.80146	-1.44487	0.0387912	0.923761
12160	Bmp5	bone morphogenetic protein 5	1.44476	-0.62205	0.0389202	0.923761
15259	Hipk3	homeodomain interacting protein kinase 3	0.652854	6.29848	0.039295	0.923761
20855	Stc1	stanniocalcin 1	-0.659486	1.4886	0.0393461	0.923761
12369	Casp7	caspase 7	0.715159	1.19171	0.0393486	0.923761
241311	Zbtb34	zinc finger and BTB domain containing 34	0.455291	3.66666	0.0394139	0.923761
230073	Ddx58	DEAD (Asp-Glu-Ala-Asp) box polypeptide 58	0.971226	3.07354	0.0399483	0.923761
320405	Cadps2	Ca2+-dependent activator protein for secretion 2	0.516619	6.24912	0.0400412	0.923761
235386	Hykk	hydroxylysine kinase 1	0.683901	1.88946	0.0405711	0.923761
73712	Dmkn	dermokine	-1.65958	0.108052	0.0406619	0.923761
18032	Nfix	nuclear factor I/X	0.551033	7.05456	0.0408627	0.923761
74055	Plce1	phospholipase C, epsilon 1	0.559223	3.50889	0.0410196	0.923761
69693	Pof1b	premature ovarian failure 1B	-1.80634	-1.50802	0.041253	0.923761
74720	Tmem114	transmembrane protein 114	-0.654918	2.20238	0.0414784	0.923761
71781	Slc16a14	solute carrier family 16 (monocarboxylic acid transporters), member 14	0.840732	1.69288	0.0419571	0.923761
100303751	Snora31	small nucleolar RNA, H/ACA box 31	-1.32684	-0.944805	0.042028	0.923761
14133	Fcna	ficolin A	-1.32861	-1.34617	0.0422316	0.923761
212392	Ccdc110	coiled-coil domain containing 110	1.52647	-1.57189	0.0423481	0.923761
386612	Thoc6	THO complex 6	-0.634128	2.24504	0.0424254	0.923761
13196	Asap1	ArfGAP with SH3 domain, ankyrin repeat and PH domain1	0.488544	6.01941	0.042465	0.923761
93890	Pcdhb19	protocadherin beta 19	0.694508	2.37796	0.0425299	0.923761
213819	Casd1	CAS1 domain containing 1	0.44731	6.11227	0.0426732	0.923761
100862124	Gm15026	predicted gene 15026	0.696024	2.09523	0.0427097	0.923761
319750	A230009B12Rik	RIKEN cDNA A230009B12 gene	-0.86269	0.391181	0.0431883	0.923761
11740	Slc25a5	solute carrier family 25 (mitochondrial carrier, adenine nucleotide translocator), member 5	-0.431809	7.56873	0.0433892	0.923761
68270	Dnaaf1	dynein, axonemal assembly factor 1	-2.23744	-0.877133	0.0434334	0.923761
70394	Kptn	kaptin	-0.408954	4.14421	0.043565	0.923761
56856	Insm2	insulinoma-associated 2	1.2659	-1.39301	0.0436038	0.923761
268902	Robo2	roundabout guidance receptor 2	0.569524	6.47399	0.0436272	0.923761
16438	Itpr1	inositol 1,4,5-trisphosphate receptor 1	0.637837	8.56135	0.0437201	0.923761
240921	NA	NA	2.97387	-1.81952	0.0437409	0.923761
237542	Osbpl8	oxysterol binding protein-like 8	0.633494	5.81853	0.0437884	0.923761
320554	Tcp11l1	t-complex 11 like 1	0.717557	3.16118	0.043862	0.923761
11924	Neurog2	neurogenin 2	0.752724	1.17628	0.0441794	0.923761
77996	Cutal	cutA divalent cation tolerance homolog-like	-1.84818	-0.7827	0.0442509	0.923761
14869	Gstp2	glutathione S-transferase, pi 2	-0.57557	4.53718	0.0442627	0.923761
14296	Frat1	frequently rearranged in advanced T cell lymphomas	-0.390895	4.34506	0.0443724	0.923761
67824	Nmral1	NmrA-like family domain containing 1	-0.529225	3.94399	0.0444767	0.923761
69038	Tmem258	transmembrane protein 258	-0.481064	4.27304	0.0445557	0.923761
13800	Enah	ENAH actin regulator	0.540036	6.48559	0.0445584	0.923761
70314	Rabep2	rabaptin, RAB GTPase binding effector protein 2	-0.481114	3.61139	0.0447759	0.923761
100042679	Gm16386	zinc finger protein 946 pseudogene	1.38186	-0.680563	0.0448635	0.923761
140792	Colec12	collectin sub-family member 12	0.62694	2.58143	0.045054	0.923761
66863	Lztr1	leucine-zipper-like transcriptional regulator, 1	-0.360549	7.46444	0.0452824	0.923761
72672	Zfp518a	zinc finger protein 518A	0.795255	3.554	0.0453413	0.923761
70546	Zdhhc2	zinc finger, DHHC domain containing 2	0.667026	5.23314	0.0453739	0.923761
50791	Magi2	membrane associated guanylate kinase, WW and PDZ domain containing 2	0.478026	6.81063	0.0458107	0.923761
620966	Gm6194	transmembrane protein 189 pseudogene	-0.392189	5.05732	0.0461235	0.923761
93702	Pcdhgb5	protocadherin gamma subfamily B, 5	0.586177	2.22187	0.0463145	0.923761
226304	Npbwr1	neuropeptides B/W receptor 1	1.23778	-0.592589	0.0464562	0.923761
26557	Homer2	homer scaffolding protein 2	0.67591	6.46752	0.0466121	0.923761
17441	Mog	myelin oligodendrocyte glycoprotein	-0.530455	6.49269	0.0467147	0.923761
100033459	Ifi208	interferon activated gene 208	1.43582	-0.909154	0.0471197	0.923761
71567	Mcm9	minichromosome maintenance 9 homologous recombination repair factor	0.592795	2.38865	0.0471393	0.923761
23830	Capn10	calpain 10	-0.39938	4.54142	0.047269	0.923761
380629	Heca	hdc homolog, cell cycle regulator	0.776431	4.33467	0.0472791	0.923761
626359	Wdr93	WD repeat domain 93	-1.54815	-0.749582	0.047668	0.923761
171286	Slc12a8	solute carrier family 12 (potassium/chloride transporters), member 8	-0.941641	0.374371	0.0477806	0.923761
108800	Ston2	stonin 2	0.543451	4.97746	0.0479602	0.923761
22445	Xlr3a	X-linked lymphocyte-regulated 3A	-1.38615	-0.226485	0.048061	0.923761
56458	Foxo1	forkhead box O1	0.414112	5.4987	0.0481641	0.923761
20491	Sla	src-like adaptor	0.588046	1.93275	0.0483118	0.923761
16764	Aff3	AF4/FMR2 family, member 3	0.508537	5.70765	0.0483313	0.923761
216238	Eea1	early endosome antigen 1	0.627975	5.48698	0.048545	0.923761
240185	Jcad	junctional cadherin 5 associated	0.490311	6.17982	0.0489157	0.923761
20503	Slc16a7	solute carrier family 16 (monocarboxylic acid transporters), member 7	0.825379	2.92937	0.0489171	0.923761
236904	Klhl15	kelch-like 15	1.37199	1.72836	0.0490054	0.923761
23962	Oasl2	2'-5' oligoadenylate synthetase-like 2	2.06703	3.86434	0.0490139	0.923761
72007	Fndc3b	fibronectin type III domain containing 3B	0.673194	4.11613	0.0491977	0.923761
18986	Pou2f1	POU domain, class 2, transcription factor 1	0.652602	4.04931	0.049212	0.923761
100502700	AV039307	expressed sequence AV039307	1.33797	-0.903625	0.0492343	0.923761
408191	Gm5415	predicted gene 5415	-1.56983	-1.90059	0.0495518	0.923761
330450	Far2	fatty acyl CoA reductase 2	0.551632	3.13148	0.0496587	0.923761
242585	Slc35d1	solute carrier family 35 (UDP-glucuronic acid/UDP-N-acetylgalactosamine dual transporter), member D1	0.415959	3.2499	0.0496855	0.923761
14728	Lilrb4a	leukocyte immunoglobulin-like receptor, subfamily B, member 4A	1.32599	-0.886739	0.0500673	0.923761
22264	Prap1	proline-rich acidic protein 1	1.26769	-1.60146	0.0501541	0.923761
50915	Grb14	growth factor receptor bound protein 14	-0.405066	4.99591	0.050184	0.923761
54712	Plxnc1	plexin C1	0.413467	5.07194	0.0507658	0.923761
240427	Setbp1	SET binding protein 1	0.776291	5.21292	0.050943	0.923761
236312	Ifi209	interferon activated gene 209	3.04942	-0.983633	0.051306	0.923761
634834	Gm11821	predicted gene 11821	2.31594	0.468194	0.0514997	0.923761
58869	Pex5l	peroxisomal biogenesis factor 5-like	0.472606	7.66518	0.0515222	0.923761
17189	Mb	myoglobin	-1.2463	-1.43318	0.0517996	0.923761
665611	Rps12-ps14	ribosomal protein S12, pseudogene 14	-1.31402	-0.701039	0.0521762	0.923761
69065	Chac1	ChaC, cation transport regulator 1	-0.589738	2.18379	0.0525342	0.923761
20541	Slc8a1	solute carrier family 8 (sodium/calcium exchanger), member 1	0.638261	7.78745	0.0526089	0.923761
19259	Ptpn5	protein tyrosine phosphatase, non-receptor type 5	-0.381854	6.82124	0.0527831	0.923761
72690	Grrp1	glycine/arginine rich protein 1	-1.06379	1.875	0.0527917	0.923761
402773	D030018L15Rik	nuclear receptor coactivator 2 pseudogene	1.07583	2.16367	0.0528153	0.923761
23888	Gpc6	glypican 6	0.490062	3.17029	0.0528505	0.923761
67789	Dalrd3	DALR anticodon binding domain containing 3	-0.40124	5.82988	0.0528824	0.923761
68196	Hsbp1	heat shock factor binding protein 1	-0.44211	7.26846	0.0530678	0.923761
380918	Siah3	siah E3 ubiquitin protein ligase family member 3	0.874686	0.949108	0.0533142	0.923761
22771	Zic1	zinc finger protein of the cerebellum 1	-0.924447	4.50622	0.0534843	0.923761
13176	Dcc	deleted in colorectal carcinoma	0.672189	4.9337	0.0534969	0.923761
227580	C1ql3	C1q-like 3	0.625653	6.10494	0.0535179	0.923761
18559	Pctp	phosphatidylcholine transfer protein	0.806116	0.740091	0.0537721	0.923761
100504301	6230426M11Rik	RIKEN cDNA 6230426M11 gene	-1.08164	-0.67903	0.0537919	0.923761
234311	Ddx60	DEAD (Asp-Glu-Ala-Asp) box polypeptide 60	1.95759	1.11778	0.0539116	0.923761
58208	Bcl11b	B cell leukemia/lymphoma 11B	0.567638	7.40754	0.0539356	0.923761
235533	Gk5	glycerol kinase 5 (putative)	1.0625	0.949542	0.0539667	0.923761
239318	Plcxd3	phosphatidylinositol-specific phospholipase C, X domain containing 3	2.05238	0.487258	0.0540976	0.923761
57764	Ntn4	netrin 4	0.599969	2.32825	0.0541359	0.923761
100038699	Gm10754	predicted gene 10754	1.11023	-0.0476992	0.0542422	0.923761
20608	Sstr4	somatostatin receptor 4	1.04565	3.99991	0.0544204	0.923761
56791	Ube2l6	ubiquitin-conjugating enzyme E2L 6	0.625423	2.68601	0.0544375	0.923761
73884	Zdbf2	zinc finger, DBF-type containing 2	0.508818	3.65156	0.054443	0.923761
228983	Osbpl2	oxysterol binding protein-like 2	-0.325127	5.67547	0.054518	0.923761
22420	Wnt6	wingless-type MMTV integration site family, member 6	1.55514	-1.29276	0.0545485	0.923761
80718	Rab27b	RAB27B, member RAS oncogene family	0.408874	4.94701	0.0546127	0.923761
15273	Hivep2	human immunodeficiency virus type I enhancer binding protein 2	0.6306	7.92919	0.0546969	0.923761
66602	1700020I14Rik	RIKEN cDNA 1700020I14 gene	1.42752	5.14052	0.0549787	0.923761
73603	Trp53tg5	transformation related protein 53 target 5	1.09171	-0.496575	0.0550907	0.923761
16866	Lhb	luteinizing hormone beta	-2.50006	-2.01747	0.0553319	0.923761
78783	Brpf1	bromodomain and PHD finger containing, 1	-0.390611	5.15331	0.0553353	0.923761
18933	Prrx1	paired related homeobox 1	0.581996	2.7442	0.0555917	0.923761
13131	Dab1	disabled 1	0.380666	6.69149	0.0556369	0.923761
209239	Gan	giant axonal neuropathy	1.03736	1.75983	0.0557648	0.923761
19250	Ptpn14	protein tyrosine phosphatase, non-receptor type 14	0.527755	3.67984	0.0557996	0.923761
72351	Ptar1	protein prenyltransferase alpha subunit repeat containing 1	1.50968	1.90798	0.0558021	0.923761
69090	Ascc1	activating signal cointegrator 1 complex subunit 1	-0.477369	4.00239	0.0558613	0.923761
93843	Pnck	pregnancy upregulated non-ubiquitously expressed CaM kinase	-0.478727	5.7349	0.0558674	0.923761
100040500	Gm2808	predicted gene 2808	1.27662	1.74498	0.0558918	0.923761
229487	Gatb	glutamyl-tRNA(Gln) amidotransferase, subunit B	-0.373925	4.10043	0.0560138	0.923761
19883	Rora	RAR-related orphan receptor alpha	1.5815	1.6394	0.0561232	0.923761
68473	Mob1b	MOB kinase activator 1B	1.00579	3.32884	0.0562993	0.923761
224014	Fgd4	FYVE, RhoGEF and PH domain containing 4	1.16109	3.58718	0.0564591	0.923761
66725	Lrrk2	leucine-rich repeat kinase 2	0.559972	4.36065	0.056569	0.923761
74455	Nsun6	NOL1/NOP2/Sun domain family member 6	0.696901	2.04824	0.0569974	0.923761
22423	Wnt8b	wingless-type MMTV integration site family, member 8B	-1.9795	-0.772092	0.0569977	0.923761
268396	Sh3pxd2b	SH3 and PX domains 2B	0.400586	4.19696	0.0570643	0.923761
232174	Cyp26b1	cytochrome P450, family 26, subfamily b, polypeptide 1	0.601469	4.34625	0.0571102	0.923761
12404	Cbln1	cerebellin 1 precursor protein	-0.972832	1.95488	0.0572589	0.923761
140904	Caln1	calneuron 1	0.875621	4.79786	0.0573033	0.923761
18792	Plau	plasminogen activator, urokinase	0.699979	1.01067	0.0574346	0.923761
333639	Mamld1	mastermind-like domain containing 1	0.491193	4.62633	0.0574415	0.923761
19290	Pura	purine rich element binding protein A	0.570673	4.6807	0.0574428	0.923761
210801	Unc5d	unc-5 netrin receptor D	0.514408	4.10356	0.0574831	0.923761
71458	Bcor	BCL6 interacting corepressor	0.384292	4.24635	0.057743	0.923761
70934	4931403G20Rik	RIKEN cDNA 4931403G20 gene	1.34576	-0.676192	0.0577541	0.923761
52331	Stbd1	starch binding domain 1	0.875627	-0.0113146	0.0578963	0.923761
67149	Nkain1	Na+/K+ transporting ATPase interacting 1	-0.458315	6.32941	0.0579688	0.923761
11441	Chrna7	cholinergic receptor, nicotinic, alpha polypeptide 7	1.14739	3.87811	0.0580549	0.923761
320208	Tmem91	transmembrane protein 91	-1.05146	1.70055	0.0580925	0.923761
217887	Clba1	clathrin binding box of aftiphilin containing 1	-0.524331	3.30931	0.0581759	0.923761
260315	Nav3	neuron navigator 3	1.03031	5.28221	0.0584291	0.923761
100040260	Atf1-ps	activating transcription factor 1, pseudogene	0.490764	2.27333	0.0585026	0.923761
244871	Zc3h12c	zinc finger CCCH type containing 12C	0.834512	3.21968	0.0585262	0.923761
100861633	NA	NA	-0.631672	1.855	0.0588239	0.923761
381359	Prdm12	PR domain containing 12	-3.22447	-2.30924	0.0590415	0.923761
110862	Kcnq3	potassium voltage-gated channel, subfamily Q, member 3	1.31363	4.80279	0.059068	0.923761
69106	Stoml1	stomatin-like 1	-0.333978	5.94206	0.0594132	0.923761
320747	Lingo4	leucine rich repeat and Ig domain containing 4	1.44666	-0.871961	0.0594344	0.923761
245596	Hdx	highly divergent homeobox	1.70216	0.734617	0.0595653	0.923761
270091	Lrrc36	leucine rich repeat containing 36	-1.27366	0.768468	0.059754	0.923761
75429	Fam183b	family with sequence similarity 183, member B	-0.811995	2.04022	0.0598879	0.923761
237979	Sdk2	sidekick cell adhesion molecule 2	0.697762	2.93581	0.0598997	0.923761
667947	Gm12247	predicted gene 12247	-0.47225	3.22765	0.0599593	0.923761
16500	Kcnb1	potassium voltage gated channel, Shab-related subfamily, member 1	0.421483	7.31603	0.0599921	0.923761
19017	Ppargc1a	peroxisome proliferative activated receptor, gamma, coactivator 1 alpha	0.519932	4.89703	0.0600616	0.923761
74711	Ttll9	tubulin tyrosine ligase-like family, member 9	-1.26484	-0.0874848	0.0600764	0.923761
100038882	Isg15	ISG15 ubiquitin-like modifier	1.51359	2.52811	0.0601718	0.923761
65960	Twsg1	twisted gastrulation BMP signaling modulator 1	0.46012	4.6232	0.0603703	0.923761
11600	Angpt1	angiopoietin 1	0.469592	2.614	0.0604882	0.923761
170738	Kcnh7	potassium voltage-gated channel, subfamily H (eag-related), member 7	1.99946	2.45963	0.0604895	0.923761
433667	Ankrd13c	ankyrin repeat domain 13c	0.526442	5.48418	0.0605078	0.923761
15118	Has3	hyaluronan synthase 3	0.83045	2.31564	0.060538	0.923761
74732	Stx11	syntaxin 11	-1.84915	-1.69431	0.0609297	0.923761
56484	Foxo3	forkhead box O3	0.840076	4.42676	0.0609497	0.923761
100504401	NA	NA	-0.46732	5.2443	0.0609912	0.923761
68545	Ecscr	endothelial cell surface expressed chemotaxis and apoptosis regulator	-0.717776	1.3162	0.0610125	0.923761
23965	Tenm3	teneurin transmembrane protein 3	0.47564	6.56992	0.0610312	0.923761
192161	Pcdha9	protocadherin alpha 9	0.669371	1.86675	0.0610604	0.923761
11988	Slc7a2	solute carrier family 7 (cationic amino acid transporter, y+ system), member 2	0.538872	5.14339	0.0611055	0.923761
54364	Rpp30	ribonuclease P/MRP 30 subunit	-0.448694	3.28109	0.0613768	0.923761
414115	D330050I16Rik	RIKEN cDNA D330050I16 gene	-0.971515	0.0670098	0.0614589	0.923761
109181	Trip11	thyroid hormone receptor interactor 11	1.21123	4.02534	0.0615204	0.923761
23963	Tenm1	teneurin transmembrane protein 1	2.21937	2.95315	0.0616362	0.923761
19696	Rel	reticuloendotheliosis oncogene	1.40416	0.059412	0.0617076	0.923761
14732	Gpam	glycerol-3-phosphate acyltransferase, mitochondrial	0.706543	5.48655	0.0618267	0.923761
217864	Rcor1	REST corepressor 1	0.850477	3.21163	0.0619731	0.923761
636931	Trim71	tripartite motif-containing 71	0.974187	0.359245	0.0620522	0.923761
384309	Trim56	tripartite motif-containing 56	1.47327	1.64483	0.062111	0.923761
74116	Pi16	peptidase inhibitor 16	-1.41395	-1.30811	0.0622044	0.923761
109054	Pfdn4	prefoldin 4	-0.482223	3.43591	0.0622155	0.923761
16774	Lama3	laminin, alpha 3	0.707457	1.97124	0.0623466	0.923761
387150	Mir132	microRNA 132	1.42816	-1.42394	0.0623854	0.923761
93873	Pcdhb2	protocadherin beta 2	0.929284	1.2627	0.0625359	0.923761
19663	Rbpms	RNA binding protein gene with multiple splicing	0.670861	1.49995	0.062641	0.923761
223604	Kcnk9	potassium channel, subfamily K, member 9	1.20129	2.47201	0.0630075	0.923761
66384	Srp19	signal recognition particle 19	-0.399267	4.69506	0.0630501	0.923761
240614	Ranbp6	RAN binding protein 6	0.434962	5.33372	0.0632034	0.923761
100039239	Gm2115	predicted gene 2115	0.703424	5.17058	0.0632068	0.923761
72925	2019-03-01	membrane-associated ring finger (C3HC4) 1	0.494556	4.77137	0.0632654	0.923761
19258	Ptpn4	protein tyrosine phosphatase, non-receptor type 4	1.39031	4.00792	0.0633453	0.923761
20668	Sox13	SRY (sex determining region Y)-box 13	-0.517677	3.11741	0.0633649	0.923761
75747	Sesn3	sestrin 3	1.10642	4.13279	0.0634251	0.923761
223827	Gxylt1	glucoside xylosyltransferase 1	0.559954	4.01845	0.0636983	0.923761
83490	Pik3ap1	phosphoinositide-3-kinase adaptor protein 1	0.96045	1.70758	0.0640347	0.923761
79221	Hdac9	histone deacetylase 9	0.476819	4.55338	0.0641472	0.923761
108672	Zdhhc15	zinc finger, DHHC domain containing 15	0.437737	3.17932	0.0642313	0.923761
74511	Lrrc17	leucine rich repeat containing 17	-1.1773	0.550516	0.0642356	0.923761
71840	Tekt4	tektin 4	-1.53243	-0.528899	0.0643407	0.923761
320939	5930403L14Rik	RIKEN cDNA 5930403L14 gene	0.343038	5.72221	0.0644265	0.923761
100504258	Gm13425	predicted gene 13425	-3.66212	-3.77673	0.0645033	0.923761
67088	Cand2	cullin-associated and neddylation-dissociated 2 (putative)	0.435104	2.72366	0.0645071	0.923761
243653	Clec1a	C-type lectin domain family 1, member a	0.961463	-0.0523972	0.0645838	0.923761
226777	C130074G19Rik	RIKEN cDNA C130074G19 gene	-0.821226	4.16487	0.0646	0.923761
224405	Cyyr1	cysteine and tyrosine-rich protein 1	1.4077	0.198012	0.064613	0.923761
16511	Kcnh2	potassium voltage-gated channel, subfamily H (eag-related), member 2	-0.360609	4.90294	0.0647437	0.923761
104156	Etv5	ets variant 5	0.412247	5.82318	0.0647455	0.923761
226442	Zfp281	zinc finger protein 281	0.549399	5.56793	0.064819	0.923761
14873	Gsto1	glutathione S-transferase omega 1	-0.430541	4.75103	0.0649538	0.923761
56079	Astn2	astrotactin 2	0.348091	4.93862	0.0651237	0.923761
170753	Zfp704	zinc finger protein 704	0.726382	6.01772	0.0652508	0.923761
71063	Zfp597	zinc finger protein 597	0.462462	4.09273	0.0654209	0.923761
53375	Mtx2	metaxin 2	-0.343502	4.8405	0.0654376	0.923761
407243	Tmem189	transmembrane protein 189	-0.34028	5.59963	0.0654577	0.923761
330812	Rnf150	ring finger protein 150	0.570514	6.22623	0.0656399	0.923761
19718	Rfc2	replication factor C (activator 1) 2	-0.345589	4.59421	0.0656744	0.923761
100042318	Gm3787	predicted gene 3787	-0.656389	3.3716	0.0656865	0.923761
434223	Gm1966	predicted gene 1966	2.45662	-1.39027	0.0657464	0.923761
21372	Tbl1x	transducin (beta)-like 1 X-linked	0.682322	3.94201	0.0657607	0.923761
66962	Swsap1	SWIM type zinc finger 7 associated protein 1	-0.413933	3.70368	0.0658665	0.923761
108079	Prkaa2	protein kinase, AMP-activated, alpha 2 catalytic subunit	0.576564	4.68208	0.0659227	0.923761
623688	Gm6445	predicted gene 6445	0.531865	4.06888	0.0659705	0.923761
319448	Fndc3a	fibronectin type III domain containing 3A	0.465695	5.56032	0.0659807	0.923761
11829	Aqp4	aquaporin 4	0.489845	7.30231	0.0660178	0.923761
68758	Abhd11	abhydrolase domain containing 11	-0.370692	4.16986	0.0660727	0.923761
70317	Arl16	ADP-ribosylation factor-like 16	-0.449017	4.13277	0.0664209	0.923761
330286	D630045J12Rik	RIKEN cDNA D630045J12 gene	0.507451	5.7208	0.0665079	0.923761
83691	Crispld1	cysteine-rich secretory protein LCCL domain containing 1	0.684907	2.73196	0.0666915	0.923761
12166	Bmpr1a	bone morphogenetic protein receptor, type 1A	0.368538	5.74485	0.0668453	0.923761
170776	Cd209c	CD209c antigen	-1.1096	-0.981168	0.0668609	0.923761
66181	Nop10	NOP10 ribonucleoprotein	-0.450481	4.61235	0.0669694	0.923761
100503000	Zfp993	zinc finger protein 993	1.68181	-1.11597	0.0669961	0.923761
19270	Ptprg	protein tyrosine phosphatase, receptor type, G	0.447228	6.1932	0.0670372	0.923761
16011	Igfbp5	insulin-like growth factor binding protein 5	0.336016	7.80012	0.0670529	0.923761
231464	Cnot6l	CCR4-NOT transcription complex, subunit 6-like	0.822698	3.7184	0.0671854	0.923761
330267	Thsd7a	thrombospondin, type I, domain containing 7A	0.674947	5.52172	0.0672931	0.923761
328365	Zmiz1	zinc finger, MIZ-type containing 1	0.362396	6.89151	0.0674104	0.923761
12168	Bmpr2	bone morphogenetic protein receptor, type II (serine/threonine kinase)	1.63578	4.51161	0.0675498	0.923761
68725	1110032F04Rik	RIKEN cDNA 1110032F04 gene	0.529191	3.60332	0.0676115	0.923761
228787	Xkr7	X-linked Kx blood group related 7	0.978694	-0.157135	0.067622	0.923761
241489	Pde11a	phosphodiesterase 11A	1.15477	0.765292	0.0676782	0.923761
22724	Zbtb7b	zinc finger and BTB domain containing 7B	-0.452035	4.64522	0.0677487	0.923761
68209	Rnaseh2c	ribonuclease H2, subunit C	-0.492419	3.99381	0.06775	0.923761
67732	Iah1	isoamyl acetate-hydrolyzing esterase 1 homolog	-0.467165	3.00567	0.0678013	0.923761
93887	Pcdhb16	protocadherin beta 16	0.674405	2.86755	0.0678294	0.923761
69387	Dnajb13	DnaJ heat shock protein family (Hsp40) member B13	-1.7983	-0.388138	0.0678699	0.923761
100217431	Snord69	small nucleolar RNA, C/D box 69	-1.18355	-1.42478	0.0679803	0.923761
16491	Kcna3	potassium voltage-gated channel, shaker-related subfamily, member 3	1.8328	1.09184	0.0680359	0.923761
17196	Mbp	myelin basic protein	-0.540012	12.248	0.0680959	0.923761
791290	Gm9938	predicted gene 9938	1.47003	2.97065	0.0682172	0.923761
19737	Rgs5	regulator of G-protein signaling 5	0.787298	3.65355	0.0683514	0.923761
22063	Trpc1	transient receptor potential cation channel, subfamily C, member 1	0.65561	4.63072	0.0684105	0.923761
319387	Adgrl3	adhesion G protein-coupled receptor L3	0.592584	5.82515	0.0684976	0.923761
241062	Pgap1	post-GPI attachment to proteins 1	0.566528	4.39847	0.0685228	0.923761
11807	Apoa2	apolipoprotein A-II	-1.53377	-1.52249	0.0686382	0.923761
76422	Mroh3	maestro heat-like repeat family member 3	-1.26226	-1.2692	0.0686442	0.923761
74186	Ccdc3	coiled-coil domain containing 3	-0.360706	4.55661	0.0686537	0.923761
77220	Tmem200a	transmembrane protein 200A	0.42903	4.33821	0.0686864	0.923761
243574	Kbtbd8	kelch repeat and BTB (POZ) domain containing 8	0.528056	2.81544	0.0687539	0.923761
620750	Gm6177	ribosomal protein L23A pseudogene	-0.543379	1.84499	0.0688355	0.923761
637957	Gm7226	predicted gene 7226	-0.508135	3.59448	0.0688374	0.923761
80877	Lrba	LPS-responsive beige-like anchor	0.416222	5.19883	0.0688884	0.923761
72287	Plekhf1	pleckstrin homology domain containing, family F (with FYVE domain) member 1	-0.936179	2.59752	0.0689902	0.923761
15983	Ifrd2	interferon-related developmental regulator 2	-0.477353	2.80686	0.0690854	0.923761
381155	9630014M24Rik	RIKEN cDNA 9630014M24 gene	-1.37834	3.0367	0.0691378	0.923761
17846	Commd1	COMM domain containing 1	-0.41437	4.18083	0.0691994	0.923761
20348	Sema3c	sema domain, immunoglobulin domain (Ig), short basic domain, secreted, (semaphorin) 3C	0.498123	4.65618	0.0696649	0.923761
242274	Lrrc7	leucine rich repeat containing 7	0.888375	5.56902	0.0697538	0.923761
329739	Fam102b	family with sequence similarity 102, member B	0.410447	4.97949	0.0698277	0.923761
66416	Ndufa7	NADH:ubiquinone oxidoreductase subunit A7	-0.503872	5.55162	0.0698673	0.923761
66124	Josd2	Josephin domain containing 2	-0.397548	5.42944	0.0700193	0.923761
27280	Phlda3	pleckstrin homology like domain, family A, member 3	-0.437293	4.74151	0.0700554	0.923761
240028	Lnpep	leucyl/cystinyl aminopeptidase	1.72821	4.29711	0.0701394	0.923761
16158	Il11ra2	interleukin 11 receptor, alpha chain 2	-0.766568	1.04125	0.0702156	0.923761
18021	Nfatc3	nuclear factor of activated T cells, cytoplasmic, calcineurin dependent 3	0.46465	3.80506	0.0702262	0.923761
18163	Ctnnd2	catenin (cadherin associated protein), delta 2	0.4259	7.33635	0.070305	0.923761
99633	Adgrl2	adhesion G protein-coupled receptor L2	0.518709	5.39537	0.0703214	0.923761
675440	NA	NA	-0.37569	4.06106	0.0703912	0.923761
20563	Slit2	slit guidance ligand 2	0.56318	4.62064	0.0703929	0.923761
69772	Bdh2	3-hydroxybutyrate dehydrogenase, type 2	-0.725949	1.36982	0.0705096	0.923761
195531	Zfp982	zinc finger protein 982	1.23435	0.398314	0.0705523	0.923761
56869	Zfp109	zinc finger protein 109	0.795312	2.27283	0.0705943	0.923761
319752	B230209E15Rik	RIKEN cDNA B230209E15 gene	0.643625	4.3356	0.070606	0.923761
74648	S100pbp	S100P binding protein	0.829482	3.4415	0.0706557	0.923761
320560	Dennd5b	DENN/MADD domain containing 5B	0.551259	5.73646	0.0706713	0.923761
20678	Sox5	SRY (sex determining region Y)-box 5	0.411586	4.22773	0.0706921	0.923761
66877	Crnkl1	crooked neck pre-mRNA splicing factor 1	0.357304	4.04843	0.0709605	0.923761
19091	Prkg1	protein kinase, cGMP-dependent, type I	0.526873	4.01226	0.0710762	0.923761
212679	Mars2	methionine-tRNA synthetase 2 (mitochondrial)	0.524901	3.21403	0.071367	0.923761
71586	Ifih1	interferon induced with helicase C domain 1	1.12419	2.59879	0.0714906	0.923761
67333	Stk35	serine/threonine kinase 35	0.333756	4.7739	0.0715182	0.923761
236285	Lancl3	LanC lantibiotic synthetase component C-like 3 (bacterial)	1.37592	1.25015	0.0715466	0.923761
67971	Tppp3	tubulin polymerization-promoting protein family member 3	-0.675105	5.46675	0.0715908	0.923761
432839	Gprin2	G protein regulated inducer of neurite outgrowth 2	1.47543	-1.33536	0.0715908	0.923761
66488	Fam136a	family with sequence similarity 136, member A	-0.334132	4.44227	0.0716013	0.923761
320910	Itgb8	integrin beta 8	1.53937	3.86433	0.071638	0.923761
29808	Mga	MAX gene associated	0.726943	5.77712	0.0716793	0.923761
22042	Tfrc	transferrin receptor	0.585543	6.5435	0.0717367	0.923761
109151	Chd9	chromodomain helicase DNA binding protein 9	0.721846	5.70026	0.0717385	0.923761
76073	Pcgf5	polycomb group ring finger 5	0.635893	2.09966	0.0717539	0.923761
68312	Gstm7	glutathione S-transferase, mu 7	-0.396654	5.11213	0.0718914	0.923761
244958	Mrap2	melanocortin 2 receptor accessory protein 2	-0.670146	1.41826	0.0720495	0.923761
75556	Cfap161	cilia and flagella associated protein 161	-1.38474	1.08444	0.0721377	0.923761
246179	Fktn	fukutin	0.666173	4.62065	0.0721618	0.923761
208104	Mlxip	MLX interacting protein	0.435646	4.96418	0.0722794	0.923761
381510	Dpy19l4	dpy-19-like 4 (C. elegans)	1.08622	3.13066	0.0725175	0.923761
15251	Hif1a	hypoxia inducible factor 1, alpha subunit	0.436272	6.04719	0.072566	0.923761
60409	Trappc4	trafficking protein particle complex 4	-0.398206	5.11199	0.0726048	0.923761
56200	Ddx21	DEAD (Asp-Glu-Ala-Asp) box polypeptide 21	0.389748	4.52814	0.072644	0.923761
21929	Tnfaip3	tumor necrosis factor, alpha-induced protein 3	0.484153	2.60219	0.0726644	0.923761
74103	Nebl	nebulette	1.24996	5.06074	0.0726742	0.923761
97159	A430005L14Rik	RIKEN cDNA A430005L14 gene	-0.432196	3.62496	0.0728244	0.923761
17978	Ncoa2	nuclear receptor coactivator 2	0.638411	6.32503	0.0728409	0.923761
20843	Stag2	stromal antigen 2	0.4314	6.01044	0.0731191	0.923761
16492	Kcna4	potassium voltage-gated channel, shaker-related subfamily, member 4	0.407303	5.07812	0.0733619	0.923761
246728	Oas2	2'-5' oligoadenylate synthetase 2	1.60767	0.257073	0.0735085	0.923761
223332	Ranbp3l	RAN binding protein 3-like	0.462852	2.58143	0.0737759	0.923761
329324	Syt14	synaptotagmin XIV	1.10022	2.12084	0.0738432	0.923761
637515	Nlrp1b	NLR family, pyrin domain containing 1B	1.04402	-0.670832	0.0739134	0.923761
245555	Nexmif	neurite extension and migration factor	0.677257	5.5703	0.0739833	0.923761
268903	Nrip1	nuclear receptor interacting protein 1	1.42624	3.89654	0.0740148	0.923761
18759	Prkci	protein kinase C, iota	0.443733	5.40544	0.0740188	0.923761
235567	Dnajc13	DnaJ heat shock protein family (Hsp40) member C13	0.430296	5.73482	0.0740722	0.923761
71963	Cdca4	cell division cycle associated 4	-0.43026	2.5092	0.0741622	0.923761
100040529	Gm2824	predicted gene 2824	0.670364	1.63981	0.0741885	0.923761
71069	Stox2	storkhead box 2	0.452858	6.93844	0.074213	0.923761
72736	Tmx1	thioredoxin-related transmembrane protein 1	0.340499	4.59095	0.0742492	0.923761
19281	Ptprt	protein tyrosine phosphatase, receptor type, T	1.10256	4.42467	0.0743924	0.923761
195434	Utp14b	UTP14B small subunit processome component	0.677566	2.91989	0.074406	0.923761
214150	Ago3	argonaute RISC catalytic subunit 3	1.17616	3.65183	0.0744122	0.923761
13052	Cxadr	coxsackie virus and adenovirus receptor	0.527794	3.99033	0.0744566	0.923761
69320	1700007J10Rik	RIKEN cDNA 1700007J10 gene	1.61201	-0.879205	0.0745648	0.923761
77578	Bcl9	B cell CLL/lymphoma 9	0.337889	5.41237	0.0745754	0.923761
114715	Spred1	sprouty protein with EVH-1 domain 1, related sequence	0.673379	5.80769	0.0748571	0.923761
68458	Ppp1r14a	protein phosphatase 1, regulatory inhibitor subunit 14A	-0.632573	4.68017	0.0748601	0.923761
75563	Dnali1	dynein, axonemal, light intermediate polypeptide 1	-1.29341	1.59756	0.0749208	0.923761
69750	2410021H03Rik	RIKEN cDNA 2410021H03 gene	2.13638	-1.0015	0.074969	0.923761
213539	Bag2	BCL2-associated athanogene 2	-0.426463	2.81494	0.0750302	0.923761
66091	Ndufa3	NADH:ubiquinone oxidoreductase subunit A3	-0.444876	5.19238	0.0750918	0.923761
100041106	Gm3141	predicted gene 3141	0.485395	3.97461	0.0751576	0.923761
320202	Lefty2	left-right determination factor 2	1.10748	-0.804581	0.0752111	0.923761
231876	Lmtk2	lemur tyrosine kinase 2	0.399365	6.75628	0.0752937	0.923761
100502898	Gm19440	predicted gene, 19440	1.0975	1.03959	0.0753438	0.923761
100526526	Mir3098	microRNA 3098	-0.779046	-0.0209979	0.0756269	0.923761
93736	Aff4	AF4/FMR2 family, member 4	0.619032	7.68296	0.0758322	0.923761
217069	Trim25	tripartite motif-containing 25	0.859261	3.25862	0.0759001	0.923761
76132	Faxc	failed axon connections homolog	0.547473	6.14599	0.0759234	0.923761
215821	Arfgef3	ARFGEF family member 3	1.27027	5.31506	0.0760048	0.923761
26875	Pclo	piccolo (presynaptic cytomatrix protein)	0.730174	7.85971	0.0760551	0.923761
71908	Cldn23	claudin 23	1.12659	-0.816865	0.0762121	0.923761
12799	Cnp	2',3'-cyclic nucleotide 3' phosphodiesterase	-0.420528	9.05295	0.0763225	0.923761
100039078	Gm2036	predicted gene 2036	-0.78557	0.0527308	0.0764876	0.923761
269683	E130006D01Rik	RIKEN cDNA E130006D01 gene	1.04849	-1.46328	0.0764947	0.923761
73610	Zfp433	zinc finger protein 433	0.698432	1.28828	0.0765614	0.923761
100503337	Gm9895	predicted gene 9895	-2.0308	-1.59791	0.0766901	0.923761
13405	Dmd	dystrophin, muscular dystrophy	0.440553	5.90958	0.0767312	0.923761
110784	Nr3c2	nuclear receptor subfamily 3, group C, member 2	0.567828	6.86031	0.0767492	0.923761
75600	Calml4	calmodulin-like 4	-2.57562	0.863147	0.0767519	0.923761
230235	Frrs1l	ferric-chelate reductase 1 like	1.18977	7.0826	0.0767886	0.923761
11352	Abl2	v-abl Abelson murine leukemia viral oncogene 2 (arg, Abelson-related gene)	0.524731	6.50105	0.0768061	0.923761
16589	Uhmk1	U2AF homology motif (UHM) kinase 1	1.73159	4.76459	0.076857	0.923761
16519	Kcnj3	potassium inwardly-rectifying channel, subfamily J, member 3	0.781585	5.53669	0.0770174	0.923761
19712	Rest	RE1-silencing transcription factor	1.22192	1.69493	0.0770231	0.923761
73951	4930413G21Rik	RIKEN cDNA 4930413G21 gene	0.325331	4.2511	0.0770916	0.923761
239528	Ago2	argonaute RISC catalytic subunit 2	1.04091	5.40171	0.0770925	0.923761
12167	Bmpr1b	bone morphogenetic protein receptor, type 1B	0.452156	4.45809	0.0771926	0.923761
70363	Fam135b	family with sequence similarity 135, member B	1.53721	3.68352	0.0772001	0.923761
73137	Prrc1	proline-rich coiled-coil 1	0.333954	4.24756	0.0772308	0.923761
11855	Arhgap5	Rho GTPase activating protein 5	0.905601	6.23564	0.0772575	0.923761
672511	Rnf213	ring finger protein 213	1.34157	4.63565	0.0774122	0.923761
68736	Tyw5	tRNA-yW synthesizing protein 5	-0.379847	3.05178	0.0774479	0.923761
66617	Ntmt1	N-terminal Xaa-Pro-Lys N-methyltransferase 1	-0.390626	4.19208	0.0775333	0.923761
209200	Dtx3l	deltex 3-like, E3 ubiquitin ligase	0.64116	3.13415	0.0775352	0.923761
19782	Rmrp	RNA component of mitochondrial RNAase P	-2.12275	-1.80837	0.0777291	0.923761
210126	Lpp	LIM domain containing preferred translocation partner in lipoma	0.585747	3.5434	0.0778592	0.923761
15528	Hspe1	heat shock protein 1 (chaperonin 10)	-0.387691	5.70328	0.0780438	0.923761
99681	Tchh	trichohyalin	0.510421	2.88971	0.0781164	0.923761
68961	Phkg2	phosphorylase kinase, gamma 2 (testis)	-0.294848	4.51149	0.078145	0.923761
18753	Prkcd	protein kinase C, delta	-0.887373	5.70967	0.0782239	0.923761
245622	Fam199x	family with sequence similarity 199, X-linked	0.658285	3.4572	0.0782834	0.923761
12489	Cd33	CD33 antigen	0.603993	2.08505	0.0782875	0.923761
13595	Ebp	phenylalkylamine Ca2+ antagonist (emopamil) binding protein	-0.331842	3.98259	0.0783766	0.923761
237362	Npffr1	neuropeptide FF receptor 1	-1.31351	-0.123931	0.078398	0.923761
242022	Frem2	Fras1 related extracellular matrix protein 2	0.493572	1.98103	0.0785879	0.923761
12402	Cbl	Casitas B-lineage lymphoma	1.55509	4.04389	0.0785999	0.923761
329506	Ctdspl2	CTD (carboxy-terminal domain, RNA polymerase II, polypeptide A) small phosphatase like 2	0.719156	4.21338	0.0786028	0.923761
100502985	Gm10814	predicted gene 10814	0.878801	0.0095028	0.0786177	0.923761
22169	Cmpk2	cytidine monophosphate (UMP-CMP) kinase 2, mitochondrial	0.338229	4.63645	0.0788145	0.923761
14979	H2-Ke6	H2-K region expressed gene 6	-0.386635	4.79728	0.0788254	0.923761
20363	Selenop	selenoprotein P	-0.355603	7.89065	0.0788981	0.923761
14266	Aff2	AF4/FMR2 family, member 2	1.28583	2.40437	0.078922	0.923761
100039353	Gm2178	ribosomal protein L34 pseudogene	-0.513714	4.88792	0.0789328	0.923761
104625	Cnot6	CCR4-NOT transcription complex, subunit 6	0.920311	4.31927	0.0789337	0.923761
16000	Igf1	insulin-like growth factor 1	0.439713	2.61654	0.0791145	0.923761
384724	Cyp2t4	cytochrome P450, family 2, subfamily t, polypeptide 4	0.849079	0.323038	0.0793066	0.923761
100503002	Gm38424	predicted gene, 38424	1.01	-0.364317	0.0797617	0.923761
269682	Golga3	golgi autoantigen, golgin subfamily a, 3	0.391569	5.54443	0.0798594	0.923761
66268	Pigyl	phosphatidylinositol glycan anchor biosynthesis, class Y-like	-0.410006	4.51298	0.0798827	0.923761
12121	Bicd1	BICD cargo adaptor 1	1.03601	3.83092	0.0799234	0.923761
245684	Cnksr2	connector enhancer of kinase suppressor of Ras 2	0.683571	7.69628	0.079943	0.923761
215814	Ccdc28a	coiled-coil domain containing 28A	-0.355984	3.94976	0.0801172	0.923761
60599	Trp53inp1	transformation related protein 53 inducible nuclear protein 1	0.588661	3.79361	0.0801295	0.923761
621893	Hist2h2ab	histone cluster 2, H2ab	-0.538432	1.71704	0.0801417	0.923761
241134	Nyap2	neuronal tyrosine-phophorylated phosphoinositide 3-kinase adaptor 2	1.477	1.88007	0.0801625	0.923761
26878	B3galt2	UDP-Gal:betaGlcNAc beta 1,3-galactosyltransferase, polypeptide 2	0.334985	5.27735	0.0802464	0.923761
67850	1700007F19Rik	RIKEN cDNA 1700007F19 gene	1.08326	1.70146	0.0802647	0.923761
329908	Usp24	ubiquitin specific peptidase 24	0.523003	6.4297	0.0803613	0.923761
235041	Kank2	KN motif and ankyrin repeat domains 2	0.330729	3.63209	0.0804775	0.923761
67579	Cpeb4	cytoplasmic polyadenylation element binding protein 4	1.46471	4.77194	0.0804934	0.923761
545700	Smarca5-ps	SWI/SNF related, matrix associated, actin depenent ragulator of chromatin, subfamily a, member 5, pseudogene	0.546694	3.5672	0.0806322	0.923761
81006	Gpr63	G protein-coupled receptor 63	1.17821	2.53064	0.0806925	0.923761
20913	Stxbp4	syntaxin binding protein 4	0.392424	4.27412	0.0807272	0.923761
74463	Exoc3l2	exocyst complex component 3-like 2	-1.83427	-2.18056	0.0808088	0.923761
19334	Rab22a	RAB22A, member RAS oncogene family	0.295767	4.77522	0.0808478	0.923761
75465	Dynlrb2	dynein light chain roadblock-type 2	-1.43043	0.679757	0.080886	0.923761
15558	Htr2a	5-hydroxytryptamine (serotonin) receptor 2A	0.87207	2.48199	0.0809265	0.923761
74841	Usp38	ubiquitin specific peptidase 38	0.341236	4.8702	0.0810248	0.923761
24127	Xrn1	5'-3' exoribonuclease 1	1.52405	3.52327	0.0810697	0.923761
78774	Cfap61	cilia and flagella associated protein 61	-1.17681	-0.610979	0.0810724	0.923761
23789	Coro1b	coronin, actin binding protein 1B	-0.352242	6.05737	0.0811563	0.923761
20688	Sp4	trans-acting transcription factor 4	0.603493	4.44593	0.0812196	0.923761
624710	Gm6524	katanin p60 (ATPase-containing) subunit A1 pseudogene	0.750733	0.548344	0.0814396	0.923761
68039	Nmb	neuromedin B	-0.510025	1.67668	0.0814523	0.923761
22342	Lin7b	lin-7 homolog B (C. elegans)	-0.385997	5.64656	0.0816277	0.923761
329831	Fam166b	family with sequence similarity 166, member B	-1.57914	0.25393	0.0817705	0.923761
17931	Ppp1r12a	protein phosphatase 1, regulatory subunit 12A	0.898645	5.6535	0.0818393	0.923761
14870	Gstp1	glutathione S-transferase, pi 1	-0.471764	6.63932	0.0818858	0.923761
229791	Plppr4	phospholipid phosphatase related 4	0.46515	8.32893	0.08202	0.923761
78455	Helz	helicase with zinc finger domain	1.03584	3.74023	0.0820323	0.923761
233033	Samd4b	sterile alpha motif domain containing 4B	0.307179	6.2908	0.082063	0.923761
329178	Unc80	unc-80, NALCN activator	0.687695	8.05266	0.0820773	0.923761
217194	Klhl11	kelch-like 11	1.34235	3.85903	0.082214	0.923761
12909	Crcp	calcitonin gene-related peptide-receptor component protein	-0.413098	4.61688	0.0822638	0.923761
545578	Gm5858	predicted gene 5858	-1.01852	-0.882283	0.0823439	0.923761
107568	Wwp1	WW domain containing E3 ubiquitin protein ligase 1	0.461626	4.86075	0.082522	0.923761
232680	Cpa2	carboxypeptidase A2, pancreatic	-0.905204	-0.524297	0.0825421	0.923761
100503977	NA	NA	-0.77787	0.541672	0.0825813	0.923761
432460	Tmem229b-ps	transmembrane protein 229B, pseudogene	0.477736	2.14169	0.082735	0.923761
29820	Tnfrsf19	tumor necrosis factor receptor superfamily, member 19	0.325735	5.96729	0.0827376	0.923761
225164	Mib1	mindbomb E3 ubiquitin protein ligase 1	1.3054	5.15838	0.0827659	0.923761
20216	Acsm3	acyl-CoA synthetase medium-chain family member 3	1.1392	-1.2486	0.0829684	0.923761
60425	Doc2g	double C2, gamma	-0.866854	1.86314	0.0830349	0.923761
100046763	NA	NA	1.56398	-0.0862293	0.0830777	0.923761
243743	Plxna4	plexin A4	0.558453	7.6598	0.0830832	0.923761
19256	Ptpn20	protein tyrosine phosphatase, non-receptor type 20	0.975321	-1.15215	0.0830978	0.923761
59047	Pnkp	polynucleotide kinase 3'- phosphatase	-0.304845	4.47787	0.0832041	0.923761
12043	Bcl2	B cell leukemia/lymphoma 2	0.332123	3.48891	0.0832246	0.923761
19386	Ranbp2	RAN binding protein 2	0.732868	6.78165	0.0832502	0.923761
382207	Jade3	jade family PHD finger 3	0.551825	2.33101	0.0832612	0.923761
544864	Gm5785	predicted gene 5785	0.813505	1.11255	0.0832947	0.923761
56531	Ylpm1	YLP motif containing 1	0.584756	6.4696	0.0833214	0.923761
329650	Med12l	mediator complex subunit 12-like	1.03638	4.61754	0.0834457	0.923761
16531	Kcnma1	potassium large conductance calcium-activated channel, subfamily M, alpha member 1	0.780707	5.75258	0.0834666	0.923761
15234	Hgf	hepatocyte growth factor	1.05184	0.301551	0.0835197	0.923761
54325	Elovl1	elongation of very long chain fatty acids (FEN1/Elo2, SUR4/Elo3, yeast)-like 1	-0.422294	4.28306	0.0835802	0.923761
209462	Hace1	HECT domain and ankyrin repeat containing, E3 ubiquitin protein ligase 1	0.354517	5.25884	0.0836424	0.923761
14426	Galnt4	polypeptide N-acetylgalactosaminyltransferase 4	0.567715	2.30176	0.0836796	0.923761
12316	Aspm	abnormal spindle microtubule assembly	1.8946	-1.30475	0.083716	0.923761
11798	Xiap	X-linked inhibitor of apoptosis	0.486941	6.19296	0.0837638	0.923761
14254	Flt1	FMS-like tyrosine kinase 1	0.547306	5.06147	0.0837826	0.923761
22137	Ttk	Ttk protein kinase	-1.00466	-1.39301	0.0838671	0.923761
58991	Ghrl	ghrelin	1.78968	-0.295095	0.0839571	0.923761
15353	Hmg20b	high mobility group 20B	-0.371244	4.15972	0.084017	0.923761
381126	Garem1	GRB2 associated regulator of MAPK1 subtype 1	0.724011	5.23552	0.0841599	0.923761
21413	Tcf4	transcription factor 4	0.552598	8.41409	0.0841719	0.923761
15980	Ifngr2	interferon gamma receptor 2	-0.347458	5.86387	0.0843226	0.923761
15463	Agfg1	ArfGAP with FG repeats 1	0.529399	5.4852	0.0845097	0.923761
235106	Ntm	neurotrimin	0.411046	5.99108	0.0846481	0.923761
12555	Cdh15	cadherin 15	-1.95123	0.20367	0.084682	0.923761
104444	Rexo2	RNA exonuclease 2	-0.345673	5.21832	0.0847028	0.923761
330914	Arhgap32	Rho GTPase activating protein 32	0.734659	6.94773	0.0847274	0.923761
19713	Ret	ret proto-oncogene	-0.688776	2.26053	0.0847552	0.923761
67245	Peli1	pellino 1	0.330283	5.53141	0.0848033	0.923761
497097	Xkr4	X-linked Kx blood group related 4	1.2768	3.31333	0.0848103	0.923761
17933	Myt1l	myelin transcription factor 1-like	0.548608	7.57071	0.0848494	0.923761
245880	Wasf3	WAS protein family, member 3	0.898123	5.90573	0.0849293	0.923761
100504043	Gm17529	predicted gene, 17529	1.57137	-1.90199	0.0849297	0.923761
231655	Oasl1	2'-5' oligoadenylate synthetase-like 1	1.44063	-0.46672	0.0849628	0.923761
19082	Prkag1	protein kinase, AMP-activated, gamma 1 non-catalytic subunit	-0.405149	4.42726	0.0850553	0.923761
99899	Ifi44	interferon-induced protein 44	2.14037	0.653714	0.0851095	0.923761
17329	Cxcl9	chemokine (C-X-C motif) ligand 9	2.1718	-1.80507	0.0851918	0.923761
16826	Ldb2	LIM domain binding 2	0.350553	4.30316	0.0852956	0.923761
73689	Bloc1s2	biogenesis of lysosomal organelles complex-1, subunit 2	-0.341441	4.39866	0.0853474	0.923761
14009	Etv1	ets variant 1	0.534754	5.9525	0.0853888	0.923761
72662	Dis3	DIS3 homolog, exosome endoribonuclease and 3'-5' exoribonuclease	0.452519	3.50501	0.0855861	0.923761
320506	Lmbrd2	LMBR1 domain containing 2	1.52468	3.83865	0.0856644	0.923761
100861687	NA	NA	1.09911	-1.0125	0.0856742	0.923761
75453	Ccdc7b	coiled-coil domain containing 7B	1.31593	-1.26183	0.0857393	0.923761
244310	Dlgap2	DLG associated protein 2	0.611846	5.51979	0.0858098	0.923761
26361	Avpr1b	arginine vasopressin receptor 1B	-1.08286	-0.511342	0.0858325	0.923761
22612	Yes1	YES proto-oncogene 1, Src family tyrosine kinase	0.441468	3.59147	0.0859146	0.923761
667414	Gm8618	predicted gene 8618	-0.465034	4.70674	0.0859374	0.923761
213019	Pdlim2	PDZ and LIM domain 2	-0.497578	4.32394	0.0860391	0.923761
69713	Pin4	protein (peptidyl-prolyl cis/trans isomerase) NIMA-interacting, 4 (parvulin)	-0.421918	3.75639	0.0860512	0.923761
269356	Slc4a11	solute carrier family 4, sodium bicarbonate transporter-like, member 11	-1.29317	-0.769244	0.086083	0.923761
268807	Klhl38	kelch-like 38	1.08679	-0.705519	0.0861183	0.923761
213988	Tnrc6b	trinucleotide repeat containing 6b	0.650221	6.52269	0.0862366	0.923761
100503567	NA	NA	-0.52194	2.11066	0.0863456	0.923761
66573	Dzip1	DAZ interacting protein 1	0.363636	6.10394	0.0864111	0.923761
67085	1700024G13Rik	RIKEN cDNA 1700024G13 gene	-1.42939	-0.670807	0.0865507	0.923761
332427	Lyg2	lysozyme G-like 2	-1.27194	-1.35894	0.0866141	0.923761
269610	Chd5	chromodomain helicase DNA binding protein 5	0.315699	7.60198	0.0866551	0.923761
117167	Steap4	STEAP family member 4	1.41061	-0.555244	0.086729	0.923761
243274	Tmem132d	transmembrane protein 132D	0.552236	2.92091	0.0869362	0.923761
67154	Mtdh	metadherin	0.474794	6.01943	0.0869469	0.923761
22288	Utrn	utrophin	0.586541	5.09291	0.0871037	0.923761
234730	Fcsk	fucose kinase	-0.310585	4.49424	0.0871583	0.923761
76365	Tbx18	T-box18	0.717024	0.401885	0.087168	0.923761
100861916	NA	NA	1.30237	1.21915	0.0872318	0.923761
100503492	NA	NA	-0.501854	3.72937	0.0873289	0.923761
73711	Mvb12a	multivesicular body subunit 12A	-0.434239	4.08161	0.0874299	0.923761
79059	Nme3	NME/NM23 nucleoside diphosphate kinase 3	-0.407867	4.39374	0.0874372	0.923761
12336	Capns1	calpain, small subunit 1	-0.440368	7.05849	0.0875128	0.923761
100504127	Gm17690	predicted gene, 17690	-0.659141	0.627442	0.0875181	0.923761
380753	Atxn7l1	ataxin 7-like 1	0.314385	4.48078	0.0876273	0.923761
18751	Prkcb	protein kinase C, beta	0.502196	9.55042	0.0879166	0.923761
142980	Tlr3	toll-like receptor 3	0.464145	3.74994	0.0879585	0.923761
268977	Ltbp1	latent transforming growth factor beta binding protein 1	0.451149	2.79584	0.087979	0.923761
238386	Btbd7	BTB (POZ) domain containing 7	0.8452	3.10539	0.0880107	0.923761
73828	Dcaf4	DDB1 and CUL4 associated factor 4	-0.31335	4.24421	0.0880124	0.923761
17389	Mmp16	matrix metallopeptidase 16	0.781245	4.13688	0.0880616	0.923761
70729	Nos1ap	nitric oxide synthase 1 (neuronal) adaptor protein	0.828408	6.28159	0.0881127	0.923761
244233	Cd163l1	CD163 molecule-like 1	0.958619	-0.112621	0.0881365	0.923761
100504329	NA	NA	-0.642716	2.31566	0.0882617	0.923761
233781	Xylt1	xylosyltransferase 1	0.915929	3.49274	0.0883916	0.923761
107227	Macrod1	MACRO domain containing 1	-0.359079	4.33829	0.0884318	0.923761
18015	Nf1	neurofibromin 1	0.407162	6.54886	0.0884845	0.923761
22772	Zic2	zinc finger protein of the cerebellum 2	-0.561007	4.2926	0.0885848	0.923761
100042533	Gm11578	predicted gene 11578	0.396332	4.02845	0.0886237	0.923761
13436	Dnmt3b	DNA methyltransferase 3B	0.748204	-0.12813	0.0886494	0.923761
66169	Tomm7	translocase of outer mitochondrial membrane 7	-0.446737	4.98073	0.0886497	0.923761
14017	Evi2a	ecotropic viral integration site 2a	-0.41191	4.83	0.0886679	0.923761
12238	Commd3	COMM domain containing 3	-0.31245	5.47386	0.0888538	0.923761
215449	Rap1b	RAS related protein 1b	0.331381	4.53889	0.08891	0.923761
380773	Slirp	SRA stem-loop interacting RNA binding protein	-0.471669	3.40775	0.0890252	0.923761
20660	Sorl1	sortilin-related receptor, LDLR class A repeats-containing	0.913254	7.48963	0.0890667	0.923761
100040505	Gm9923	Hbs1-like pseudogene	0.51962	2.65195	0.0890702	0.923761
16539	Kcns2	K+ voltage-gated channel, subfamily S, 2	0.478879	5.0574	0.0891232	0.923761
13666	Eif2ak3	eukaryotic translation initiation factor 2 alpha kinase 3	0.359897	4.68772	0.0891261	0.923761
67707	Mrpl24	mitochondrial ribosomal protein L24	-0.32863	4.78702	0.0891804	0.923761
75552	Paqr9	progestin and adipoQ receptor family member IX	0.595077	4.57309	0.0892891	0.923761
100316870	Gm17821	DDB1 and CUL4 associated factor 5 pseudogene	-0.672088	0.664489	0.0893681	0.923761
433273	Gm5523	glyceraldehyde-3-phosphate dehydrogenase pseudogene	-0.497921	3.54814	0.0894597	0.923761
235283	Gramd1b	GRAM domain containing 1B	0.540747	5.79133	0.0895443	0.923761
68047	Mpnd	MPN domain containing	-0.340672	6.21754	0.0896322	0.923761
76263	Gstk1	glutathione S-transferase kappa 1	-0.481365	3.15339	0.0896462	0.923761
74426	4933402D24Rik	RIKEN cDNA 4933402D24 gene	1.18074	-0.582944	0.0897174	0.923761
213056	Fam126b	family with sequence similarity 126, member B	0.5765	6.45911	0.08976	0.923761
242202	Pde5a	phosphodiesterase 5A, cGMP-specific	0.459668	2.97878	0.0899301	0.923761
210274	Shank2	SH3 and multiple ankyrin repeat domains 2	0.520981	6.9773	0.0899485	0.923761
75480	1700003F12Rik	RIKEN cDNA 1700003F12 gene	0.92379	-0.0242151	0.0899802	0.923761
77097	Tanc2	tetratricopeptide repeat, ankyrin repeat and coiled-coil containing 2	0.511354	6.98971	0.0899836	0.923761
13869	Erbb4	erb-b2 receptor tyrosine kinase 4	1.8715	2.4951	0.0899994	0.923761
12929	Crkl	v-crk avian sarcoma virus CT10 oncogene homolog-like	0.395759	5.33921	0.0900517	0.923761
14860	Gsta4	glutathione S-transferase, alpha 4	-0.490732	5.132	0.0900528	0.923761
73133	NA	NA	0.994051	2.66167	0.090103	0.923761
68020	Apopt1	apoptogenic, mitochondrial 1	-0.38348	4.28715	0.0902029	0.923761
19817	Rn7sk	RNA, 7SK, nuclear	-0.93181	1.9533	0.0902038	0.923761
101023	Zfp513	zinc finger protein 513	-0.371122	4.5421	0.0902917	0.923761
171282	Acot4	acyl-CoA thioesterase 4	0.606745	0.919858	0.0903203	0.923761
22773	Zic3	zinc finger protein of the cerebellum 3	-0.715318	1.66449	0.0904177	0.923761
78308	Gpr108	G protein-coupled receptor 108	-0.336166	4.46085	0.0905887	0.923761
70604	Dnajb14	DnaJ heat shock protein family (Hsp40) member B14	1.32546	3.33216	0.0907018	0.923761
12661	Chl1	cell adhesion molecule L1-like	0.588643	7.24293	0.0907425	0.923761
238252	Gpr135	G protein-coupled receptor 135	0.378437	3.33894	0.0907447	0.923761
66775	Hacd4	3-hydroxyacyl-CoA dehydratase 4	0.936969	0.555898	0.0907904	0.923761
22601	Yap1	yes-associated protein 1	0.344505	4.73453	0.0908026	0.923761
75568	Capsl	calcyphosine-like	-0.902312	1.30473	0.0908956	0.923761
67580	Lrrc18	leucine rich repeat containing 18	-1.04237	-1.06579	0.0910168	0.923761
71743	Coasy	Coenzyme A synthase	-0.363059	4.50484	0.0910438	0.923761
236727	Slc9a7	solute carrier family 9 (sodium/hydrogen exchanger), member 7	1.24504	3.31578	0.0911513	0.923761
71843	R3hcc1	R3H domain and coiled-coil containing 1	-0.404067	4.33327	0.0913009	0.923761
81879	Tfcp2l1	transcription factor CP2-like 1	0.625542	2.95259	0.091365	0.923761
20269	Scn3a	sodium channel, voltage-gated, type III, alpha	0.656187	5.6213	0.091443	0.923761
66477	Atp5md	ATP synthase membrane subunit DAPIT	-0.443384	6.34414	0.0914716	0.923761
245440	Gm4988	predicted gene 4988	-0.507873	2.08837	0.0915188	0.923761
71807	Tars2	threonyl-tRNA synthetase 2, mitochondrial (putative)	-0.32976	4.84386	0.0915338	0.923761
100503467	AA667203	expressed sequence AA667203	-1.34287	-1.06856	0.0915694	0.923761
18793	Plaur	plasminogen activator, urokinase receptor	-0.808666	-0.457318	0.0915789	0.923761
69601	Dab2ip	disabled 2 interacting protein	0.285619	6.84534	0.0916318	0.923761
72433	Rab38	RAB38, member RAS oncogene family	1.04781	-0.706921	0.0918366	0.923761
67272	Cmtm5	CKLF-like MARVEL transmembrane domain containing 5	-0.41365	5.75222	0.0918513	0.923761
27389	Dusp13	dual specificity phosphatase 13	-0.839859	-0.50443	0.0918524	0.923761
12648	Chd1	chromodomain helicase DNA binding protein 1	0.443514	4.54698	0.0918683	0.923761
77683	Ehmt1	euchromatic histone methyltransferase 1	0.30904	5.1513	0.0918897	0.923761
74147	Ehhadh	enoyl-Coenzyme A, hydratase/3-hydroxyacyl Coenzyme A dehydrogenase	0.467877	2.05653	0.0918928	0.923761
382236	Brwd3	bromodomain and WD repeat domain containing 3	1.07675	2.74349	0.091901	0.923761
76901	Jade2	jade family PHD finger 2	0.30357	6.044	0.0919072	0.923761
93762	Smarca5	SWI/SNF related, matrix associated, actin dependent regulator of chromatin, subfamily a, member 5	0.396664	6.11442	0.0920386	0.923761
21960	Tnr	tenascin R	1.08521	5.76492	0.0920411	0.923761
215708	Miga1	mitoguardin 1	0.383198	6.4711	0.0920428	0.923761
14202	Fhl4	four and a half LIM domains 4	-0.722702	-0.0706077	0.0922661	0.923761
100503407	NA	NA	1.40932	-1.60161	0.0922894	0.923761
107372	C030016D13Rik	RIKEN cDNA C030016D13 gene	-1.70187	-1.60517	0.0923546	0.923761
242484	D630039A03Rik	RIKEN cDNA D630039A03 gene	-1.04777	-0.108686	0.0923593	0.923761
100568459	Bc1	brain cytoplasmic RNA 1	-0.862963	7.21172	0.0923668	0.923761
11749	Anxa6	annexin A6	-0.299403	6.86059	0.0924076	0.923761
225358	Fam13b	family with sequence similarity 13, member B	0.673713	5.14363	0.0925713	0.923761
242259	Slc44a5	solute carrier family 44, member 5	0.406576	4.59259	0.0925807	0.923761
110119	Mpi	mannose phosphate isomerase	-0.311161	5.37718	0.0926511	0.923761
114713	Rasa2	RAS p21 protein activator 2	0.43712	4.5031	0.0928436	0.923761
320271	Scai	suppressor of cancer cell invasion	0.71314	5.66753	0.0929674	0.923761
333605	Frmpd4	FERM and PDZ domain containing 4	0.534693	6.36613	0.0929948	0.923761
71263	Mro	maestro	-0.362843	3.7362	0.0930065	0.923761
97487	Cmtm4	CKLF-like MARVEL transmembrane domain containing 4	0.311325	6.51767	0.0930149	0.923761
20402	Zfp106	zinc finger protein 106	0.408802	8.07725	0.0930911	0.923761
242291	Impad1	inositol monophosphatase domain containing 1	0.809426	5.78182	0.0932996	0.923761
14811	Grin2a	glutamate receptor, ionotropic, NMDA2A (epsilon 1)	1.45458	5.20865	0.0933127	0.923761
70808	4632415L05Rik	RRS1 ribosome biogenesis regulator homolog pseudogene	0.425392	4.33198	0.0933833	0.923761
231440	Parm1	prostate androgen-regulated mucin-like protein 1	0.614153	4.18744	0.0934396	0.923761
83408	Gimap3	GTPase, IMAP family member 3	1.77311	-1.14776	0.0934811	0.923761
75627	Snapc1	small nuclear RNA activating complex, polypeptide 1	0.320662	4.49852	0.0934818	0.923761
100504533	NA	NA	-0.558096	4.26523	0.0934847	0.923761
100861883	NA	NA	-0.925233	1.55242	0.0936382	0.923761
226115	Opalin	oligodendrocytic myelin paranodal and inner loop protein	-0.400677	5.05126	0.0938088	0.923761
22094	Tshb	thyroid stimulating hormone, beta subunit	0.975776	-1.41974	0.0938506	0.923761
73989	4930452G13Rik	RIKEN cDNA 4930452G13 gene	-1.11756	-0.509235	0.0938984	0.923761
54216	Pcdh7	protocadherin 7	0.70145	5.47033	0.0939079	0.923761
105853	Mal2	mal, T cell differentiation protein 2	0.346747	7.28018	0.0939321	0.923761
382253	Cdkl5	cyclin-dependent kinase-like 5	1.44185	4.32552	0.093936	0.923761
97243	Naa11	N(alpha)-acetyltransferase 11, NatA catalytic subunit	-0.411096	2.73948	0.0940157	0.923761
16974	Lrp6	low density lipoprotein receptor-related protein 6	0.516154	5.3959	0.094054	0.923761
628161	NA	NA	-0.413392	3.7808	0.0941197	0.923761
21872	Tjp1	tight junction protein 1	0.488765	6.52886	0.0941329	0.923761
26362	Axl	AXL receptor tyrosine kinase	0.279855	5.80507	0.0941991	0.923761
17847	Usp34	ubiquitin specific peptidase 34	0.78406	6.51234	0.0943612	0.923761
18125	Nos1	nitric oxide synthase 1, neuronal	0.664983	4.54209	0.0943678	0.923761
319555	Nwd1	NACHT and WD repeat domain containing 1	0.507951	6.2679	0.0943758	0.923761
106585	Ankrd12	ankyrin repeat domain 12	0.643977	5.72803	0.0944042	0.923761
20922	Supt4a	suppressor of Ty 4A	-0.365234	4.96964	0.0944062	0.923761
114716	Spred2	sprouty-related EVH1 domain containing 2	0.409156	6.05677	0.0944988	0.923761
11487	Adam10	a disintegrin and metallopeptidase domain 10	0.544739	5.73294	0.0946492	0.923761
26558	Homer3	homer scaffolding protein 3	-0.328715	5.65246	0.0946631	0.923761
208922	Cpeb3	cytoplasmic polyadenylation element binding protein 3	0.563302	5.67195	0.0947769	0.923761
70152	Mettl7a1	methyltransferase like 7A1	-0.356815	5.33781	0.0948335	0.923761
100039086	Gm15032	predicted gene 15032	-0.575368	1.75184	0.094954	0.923761
93722	Pcdhga10	protocadherin gamma subfamily A, 10	0.479964	3.24167	0.0950307	0.923761
30940	Usp25	ubiquitin specific peptidase 25	0.378359	5.29615	0.0950534	0.923761
219228	Pcdh17	protocadherin 17	0.676989	6.23659	0.09521	0.923761
16987	Lss	lanosterol synthase	0.396852	3.97898	0.0953255	0.923761
668203	Gm9044	predicted gene 9044	0.716022	1.30757	0.0953799	0.923761
20511	Slc1a2	solute carrier family 1 (glial high affinity glutamate transporter), member 2	0.453222	11.4322	0.0955005	0.923761
623279	Dok6	docking protein 6	1.9678	3.10063	0.0955293	0.923761
16597	Klf12	Kruppel-like factor 12	1.16634	3.76434	0.0955907	0.923761
74469	Taf7l	TATA-box binding protein associated factor 7 like	0.976338	-1.18014	0.0957224	0.923761
19933	Rpl21	ribosomal protein L21	-0.44435	5.1675	0.0957927	0.923761
76857	Spopl	speckle-type POZ protein-like	0.464235	3.59566	0.0958201	0.923761
27357	Gyg	glycogenin	-0.32802	4.8397	0.0958723	0.923761
18582	Pde6d	phosphodiesterase 6D, cGMP-specific, rod, delta	-0.354754	5.11984	0.0959388	0.923761
383348	Kctd16	potassium channel tetramerisation domain containing 16	1.00427	2.92453	0.0960834	0.923761
80913	Pum2	pumilio RNA-binding family member 2	0.407689	7.43604	0.096157	0.923761
94093	Trim33	tripartite motif-containing 33	0.42037	5.90972	0.09616	0.923761
110651	Rps6ka3	ribosomal protein S6 kinase polypeptide 3	0.708269	3.38294	0.0961748	0.923761
227195	Ino80d	INO80 complex subunit D	0.522117	5.12629	0.0962068	0.923761
67776	Vwa5a	von Willebrand factor A domain containing 5A	0.375857	4.16574	0.0963391	0.923761
353237	Pcdhac2	protocadherin alpha subfamily C, 2	0.670001	4.55752	0.0963848	0.923761
17155	Man1a	mannosidase 1, alpha	0.630563	5.51749	0.0964396	0.923761
100042776	Gm4027	predicted gene 4027	1.12549	-0.924488	0.0965124	0.923761
56812	Dnajb2	DnaJ heat shock protein family (Hsp40) member B2	-0.3343	6.5909	0.0965331	0.923761
73660	Cabp4	calcium binding protein 4	0.886559	-0.15441	0.0965517	0.923761
20874	Slk	STE20-like kinase	0.470092	6.67173	0.0965981	0.923761
68618	1110012L19Rik	RIKEN cDNA 1110012L19 gene	-0.458206	3.03505	0.0966208	0.923761
63828	Fn3k	fructosamine 3 kinase	-0.314074	4.51401	0.0966791	0.923761
22402	Ccn4	cellular communication network factor 4	0.933033	-0.428818	0.0966873	0.923761
226551	Suco	SUN domain containing ossification factor	0.425222	5.07156	0.0968904	0.923761
77579	Myh10	myosin, heavy polypeptide 10, non-muscle	0.372861	7.92387	0.0969189	0.923761
12504	Cd4	CD4 antigen	-1.29302	-1.19794	0.0970155	0.923761
16952	Anxa1	annexin A1	-0.827375	-0.0548984	0.0971386	0.923761
99031	Osbpl6	oxysterol binding protein-like 6	0.54745	5.98619	0.0971891	0.923761
16647	Kpna2	karyopherin (importin) alpha 2	-0.302537	4.27908	0.0973007	0.923761
18129	Notch2	notch 2	0.50514	5.27193	0.0973346	0.923761
22248	Unc119	unc-119 lipid binding chaperone	-0.506727	4.29469	0.0973351	0.923761
23966	Tenm4	teneurin transmembrane protein 4	0.634374	5.47567	0.0973835	0.923761
76763	Mospd2	motile sperm domain containing 2	0.84898	2.61159	0.0973901	0.923761
269233	Fam171a1	family with sequence similarity 171, member A1	0.311575	6.38454	0.0974707	0.923761
16656	Hivep3	human immunodeficiency virus type I enhancer binding protein 3	0.670591	5.00885	0.0975922	0.923761
230257	Ptbp3	polypyrimidine tract binding protein 3	0.430737	5.06057	0.0976338	0.923761
97998	Deptor	DEP domain containing MTOR-interacting protein	1.18692	1.35606	0.0977027	0.923761
69752	Zfp511	zinc finger protein 511	-0.336258	3.65777	0.0978857	0.923761
246316	Lgi2	leucine-rich repeat LGI family, member 2	0.670111	3.11092	0.0979837	0.923761
53600	Timm23	translocase of inner mitochondrial membrane 23	-0.38264	4.358	0.0979841	0.923761
100502981	Gm19486	predicted gene, 19486	-0.569113	3.00663	0.0979845	0.923761
12521	Cd82	CD82 antigen	-0.528332	5.02903	0.098028	0.923761
100038374	Gm10714	predicted gene 10714	-2.03174	-2.06134	0.0980336	0.923761
66689	Klhl28	kelch-like 28	1.04975	2.7717	0.0981804	0.923761
66449	Pam16	presequence translocase-asssociated motor 16 homolog (S. cerevisiae)	-0.372893	4.28877	0.0982408	0.923761
17977	Ncoa1	nuclear receptor coactivator 1	0.375402	7.2844	0.0983891	0.923761
80890	Trim2	tripartite motif-containing 2	0.662675	8.07889	0.0984056	0.923761
208613	Tmem212	transmembrane protein 212	-1.41905	1.29026	0.0984891	0.923761
108112	Eif4ebp3	eukaryotic translation initiation factor 4E binding protein 3	-0.597666	1.77542	0.0986105	0.923761
218914	Wapl	WAPL cohesin release factor	0.623857	5.36122	0.0986222	0.923761
627585	Gm13034	SWI/SNF related, matrix associated, actin dependent regulator of chromatin, subfamily a, member 5 pseudogene	1.15372	1.29838	0.0987235	0.923761
93760	Arid1a	AT rich interactive domain 1A (SWI-like)	0.405823	6.82576	0.0987472	0.923761
732482	Gm9731	Fam58a pseudogene	0.861296	-0.446136	0.0988165	0.923761
64383	Sirt2	sirtuin 2	-0.32579	7.27651	0.0989069	0.923761
665005	Gm7444	ring finger protein 19A pseudogene	0.457053	2.57798	0.0989369	0.923761
269254	Setx	senataxin	0.553956	5.98161	0.098949	0.923761
100043757	Zfp831	zinc finger protein 831	0.433984	5.27201	0.0990329	0.923761
73724	Mcee	methylmalonyl CoA epimerase	-0.442128	3.97434	0.0991544	0.923761
66836	Tmem223	transmembrane protein 223	-0.382288	4.86514	0.0991919	0.923761
18130	Ints6	integrator complex subunit 6	-0.339735	6.23878	0.0993964	0.923761
56376	Pdlim5	PDZ and LIM domain 5	0.338264	5.05875	0.0994459	0.923761
15277	Hk2	hexokinase 2	0.408495	2.99637	0.0995174	0.923761
67855	Asprv1	aspartic peptidase, retroviral-like 1	-1.01339	-0.153029	0.0995249	0.923761
216965	Taok1	TAO kinase 1	0.771792	6.48324	0.0996095	0.923761
78757	Rictor	RPTOR independent companion of MTOR, complex 2	0.638912	5.61094	0.0996162	0.923761
270120	Fat3	FAT atypical cadherin 3	0.701509	5.85552	0.0997736	0.923761
56386	B4galt6	UDP-Gal:betaGlcNAc beta 1,4-galactosyltransferase, polypeptide 6	0.36279	7.32427	0.0999254	0.923761
76933	Ifi27l2a	interferon, alpha-inducible protein 27 like 2A	1.65336	1.43989	0.100029	0.923761
72560	Naalad2	N-acetylated alpha-linked acidic dipeptidase 2	0.674509	0.414064	0.10003	0.923761
100503584	Zfp534	zinc finger protein 534	0.807968	1.07632	0.10007	0.923761
67412	Soga3	SOGA family member 3	0.494138	6.00138	0.100082	0.923761
78365	Lhx1os	LIM homeobox 1, opposite strand	-1.1785	-1.56275	0.100274	0.923761
667203	Gm8512	predicted gene 8512	-0.567948	1.88308	0.100286	0.923761
229722	5330417C22Rik	RIKEN cDNA 5330417C22 gene	0.415063	4.26991	0.100374	0.923761
72693	Zcchc12	zinc finger, CCHC domain containing 12	-0.553101	4.96752	0.100376	0.923761
240328	F830016B08Rik	RIKEN cDNA F830016B08 gene	3.3911	-2.43839	0.100444	0.923761
381544	Armh1	armadillo-like helical domain containing 1	-1.6521	-0.679569	0.100554	0.923761
30963	Hacd1	3-hydroxyacyl-CoA dehydratase 1	-0.468413	2.14386	0.100608	0.923761
78552	E130201H02Rik	Y box protein 1 pseudogene	0.275395	5.32914	0.100686	0.923761
244061	Gm4971	Smad nuclear interacting protein 1 pseudogene	0.741975	0.0799883	0.100709	0.923761
56808	Cacna2d2	calcium channel, voltage-dependent, alpha 2/delta subunit 2	-0.423645	4.81172	0.100779	0.923761
628431	Hmgb1-rs17	high mobility group box 1, related sequence 17	0.335238	3.46449	0.10083	0.923761
12455	Ccnt1	cyclin T1	0.807998	3.35191	0.100859	0.923761
14674	Gna13	guanine nucleotide binding protein, alpha 13	0.356136	5.93413	0.100913	0.923761
56068	Ammecr1	Alport syndrome, mental retardation, midface hypoplasia and elliptocytosis chromosomal region gene 1	0.989885	0.555489	0.100998	0.923761
13138	Dag1	dystroglycan 1	0.44913	6.33362	0.10101	0.923761
399558	Flrt2	fibronectin leucine rich transmembrane protein 2	0.36729	5.41824	0.10108	0.923761
108115	Slco4a1	solute carrier organic anion transporter family, member 4a1	-0.695687	0.615468	0.10109	0.923761
80981	Arl4d	ADP-ribosylation factor-like 4D	-0.31841	4.50109	0.10115	0.923761
22222	Ubr1	ubiquitin protein ligase E3 component n-recognin 1	0.487694	5.73009	0.101159	0.923761
56353	Rybp	RING1 and YY1 binding protein	0.313629	5.68187	0.101182	0.923761
225861	Snx32	sorting nexin 32	-0.292034	5.94241	0.101193	0.923761
69804	Tmem147	transmembrane protein 147	-0.387864	5.39543	0.101209	0.923761
22785	Slc30a4	solute carrier family 30 (zinc transporter), member 4	0.414775	5.58264	0.101282	0.923761
18536	Pcm1	pericentriolar material 1	0.506083	6.51822	0.101328	0.923761
100043761	Gm14399	predicted gene 14399	0.646236	2.99875	0.101376	0.923761
71339	5430400D12Rik	RIKEN cDNA 5430400D12 gene	0.854032	-0.386778	0.101559	0.923761
224997	Dlgap1	DLG associated protein 1	0.421968	9.08791	0.101574	0.923761
101772	Ano1	anoctamin 1, calcium activated chloride channel	-0.649117	1.75498	0.101625	0.923761
79565	Mettl27	methyltransferase like 27	-0.462366	2.5334	0.101666	0.923761
66797	Cntnap2	contactin associated protein-like 2	0.513918	6.29571	0.101839	0.923761
225888	Kmt5b	lysine methyltransferase 5B	0.396184	5.81098	0.101893	0.923761
78937	Avl9	AVL9 cell migration associated	0.492482	5.6068	0.101903	0.923761
105446	Gmpr2	guanosine monophosphate reductase 2	-0.305706	4.22177	0.101954	0.923761
77771	Csrnp3	cysteine-serine-rich nuclear protein 3	0.38305	6.14917	0.101975	0.923761
100503536	Gm19757	predicted gene, 19757	1.21234	-0.981725	0.101992	0.923761
241520	Fam171b	family with sequence similarity 171, member B	0.826519	7.19972	0.102001	0.923761
11303	Abca1	ATP-binding cassette, sub-family A (ABC1), member 1	0.634359	5.43891	0.102126	0.923761
56878	Rbms1	RNA binding motif, single stranded interacting protein 1	0.589329	2.84244	0.102164	0.923761
100504703	A730063M14Rik	RIKEN cDNA A730063M14 gene	-0.921846	-0.557431	0.102187	0.923761
668779	Gm9354	predicted gene 9354	-0.381881	6.56603	0.102206	0.923761
64580	Ndst4	N-deacetylase/N-sulfotransferase (heparin glucosaminyl) 4	1.0057	3.54195	0.102237	0.923761
18810	Plec	plectin	0.30497	7.732	0.102485	0.923761
215001	Wfikkn1	WAP, FS, Ig, KU, and NTR-containing protein 1	-1.08258	-1.57525	0.10253	0.923761
234733	Ddx19b	DEAD (Asp-Glu-Ala-Asp) box polypeptide 19b	0.32482	4.84952	0.102561	0.923761
100504267	Trp53cor1	tumor protein p53 pathway corepressor 1	1.18307	-1.04929	0.102681	0.923761
66174	Nudt14	nudix (nucleoside diphosphate linked moiety X)-type motif 14	-0.486964	2.48691	0.10272	0.923761
19128	Pros1	protein S (alpha)	0.367867	3.82629	0.102738	0.923761
71233	Enkur	enkurin, TRPC channel interacting protein	-1.02378	1.45047	0.102749	0.923761
17258	Mef2a	myocyte enhancer factor 2A	0.916873	5.97202	0.102823	0.923761
54446	Nfat5	nuclear factor of activated T cells 5	0.625708	6.48364	0.10284	0.923761
12015	Bad	BCL2-associated agonist of cell death	-0.468492	4.42415	0.102904	0.923761
229542	Gatad2b	GATA zinc finger domain containing 2B	1.00914	4.22773	0.102919	0.923761
22410	Wnt10b	wingless-type MMTV integration site family, member 10B	1.19149	-1.57112	0.103021	0.923761
70113	Odf3b	outer dense fiber of sperm tails 3B	-1.0276	1.55557	0.103043	0.923761
76179	Usp31	ubiquitin specific peptidase 31	0.493101	6.65425	0.103078	0.923761
68845	Pih1d1	PIH1 domain containing 1	-0.37409	4.20466	0.103107	0.923761
20226	Sars	seryl-aminoacyl-tRNA synthetase	-0.329526	7.21275	0.103117	0.923761
74747	Ddit4	DNA-damage-inducible transcript 4	-0.343334	6.37618	0.103133	0.923761
382051	Pdp2	pyruvate dehyrogenase phosphatase catalytic subunit 2	0.597781	2.4936	0.103146	0.923761
223455	2019-03-06	membrane-associated ring finger (C3HC4) 6	0.429957	7.81948	0.103167	0.923761
67727	Stx17	syntaxin 17	0.360125	4.57725	0.1032	0.923761
73079	3110009M11Rik	RIKEN cDNA 3110009M11 gene	-0.732373	-0.297941	0.103274	0.923761
72748	Hdhd3	haloacid dehalogenase-like hydrolase domain containing 3	-0.538386	2.17404	0.103323	0.923761
192195	Ash1l	ASH1 like histone lysine methyltransferase	0.575618	7.10829	0.103353	0.923761
20289	Scx	scleraxis	-0.831889	0.574737	0.103373	0.923761
228432	Ano3	anoctamin 3	1.06041	5.73651	0.103375	0.923761
53858	Rwdd2b	RWD domain containing 2B	-0.337219	3.23611	0.103378	0.923761
15586	Hyal1	hyaluronoglucosaminidase 1	0.46431	1.98545	0.103647	0.923761
15161	Hcfc1	host cell factor C1	0.359784	6.90614	0.103671	0.923761
12064	Bdnf	brain derived neurotrophic factor	0.379599	5.68367	0.103698	0.923761
245424	Gpr101	G protein-coupled receptor 101	0.539748	2.14306	0.103844	0.923761
13982	Esr1	estrogen receptor 1 (alpha)	1.14643	-0.457369	0.103857	0.923761
320020	6330415G19Rik	RIKEN cDNA 6330415G19 gene	-0.830117	0.0244111	0.103868	0.923761
53623	Gria3	glutamate receptor, ionotropic, AMPA3 (alpha 3)	0.459635	7.45141	0.103908	0.923761
17067	Ly6c1	lymphocyte antigen 6 complex, locus C1	-0.545291	5.23504	0.103973	0.923761
239985	Arid1b	AT rich interactive domain 1B (SWI-like)	0.36424	6.79818	0.103974	0.923761
245446	Slitrk4	SLIT and NTRK-like family, member 4	0.768589	3.85973	0.104087	0.923761
71091	Cdkl1	cyclin-dependent kinase-like 1 (CDC2-related kinase)	-0.374865	3.08336	0.104136	0.923761
74349	Fam160a2	family with sequence similarity 160, member A2	0.330867	6.02638	0.104211	0.923761
72135	Pygo1	pygopus 1	0.730094	3.65562	0.104212	0.923761
100504491	Dcdc2b	doublecortin domain containing 2b	-0.330277	3.58872	0.104223	0.923761
50877	Neu3	neuraminidase 3	0.634172	1.47735	0.10441	0.923761
105827	Amigo2	adhesion molecule with Ig like domain 2	-0.356709	4.71463	0.104433	0.923761
208211	Alg1	asparagine-linked glycosylation 1 (beta-1,4-mannosyltransferase)	-0.282235	4.58519	0.104475	0.923761
66199	Commd4	COMM domain containing 4	-0.313138	4.95225	0.104575	0.923761
22262	Uox	urate oxidase	-1.33751	-0.867581	0.104612	0.923761
241075	Plekhm3	pleckstrin homology domain containing, family M, member 3	0.367905	5.34751	0.104676	0.923761
619547	Rpl34-ps1	ribosomal protein L34, pseudogene 1	-0.438613	6.56582	0.104688	0.923761
108655	Foxp1	forkhead box P1	0.37365	5.7884	0.104751	0.923761
231861	Tnrc18	trinucleotide repeat containing 18	0.299346	6.97015	0.104886	0.923761
69010	Anapc13	anaphase promoting complex subunit 13	-0.5015	4.07636	0.104918	0.923761
207806	Usf3	upstream transcription factor family member 3	0.535528	5.9529	0.104939	0.923761
20564	Slit3	slit guidance ligand 3	0.588301	5.51686	0.104967	0.923761
26895	Cops7b	COP9 signalosome subunit 7B	-0.343941	4.02248	0.105009	0.923761
353282	Sfmbt2	Scm-like with four mbt domains 2	0.606014	1.55108	0.105026	0.923761
71844	Nupl1	nucleoporin like 1	0.646929	4.70145	0.105037	0.923761
67286	Ift22	intraflagellar transport 22	-0.383931	4.94316	0.105201	0.923761
14651	Hagh	hydroxyacyl glutathione hydrolase	-0.315321	6.01535	0.105264	0.923761
69812	Abhd11os	abhydrolase domain containing 11, opposite strand	-0.719401	0.689849	0.105278	0.923761
26456	Sema4g	sema domain, immunoglobulin domain (Ig), transmembrane domain (TM) and short cytoplasmic domain, (semaphorin) 4G	-0.317541	4.20586	0.105356	0.923761
625631	Bloc1s2-ps	biogenesis of lysosomal organelles complex-1, subunit 2, pseudogene	-0.327261	4.14977	0.105398	0.923761
319688	5930422O12Rik	RIKEN cDNA 5930422O12 gene	-0.962662	-0.83373	0.105441	0.923761
327978	Slfn5	schlafen 5	0.795476	2.98049	0.105469	0.923761
20304	Ccl5	chemokine (C-C motif) ligand 5	1.55715	0.30744	0.105471	0.923761
69863	Ttc39b	tetratricopeptide repeat domain 39B	0.577329	5.24928	0.105479	0.923761
100294583	Alkal2	ALK and LTK ligand 2	0.659585	0.821178	0.10548	0.923761
108071	Grm5	glutamate receptor, metabotropic 5	0.561608	7.68035	0.105541	0.923761
17120	Mad1l1	MAD1 mitotic arrest deficient 1-like 1	-0.363769	4.05657	0.105581	0.923761
108030	Lin7a	lin-7 homolog A (C. elegans)	0.348508	5.19684	0.105605	0.923761
72080	Sapcd2	suppressor APC domain containing 2	-0.587431	1.004	0.105624	0.923761
50769	Atp8a2	ATPase, aminophospholipid transporter-like, class I, type 8A, member 2	0.706748	3.3796	0.105721	0.923761
53881	Slc5a3	solute carrier family 5 (inositol transporters), member 3	0.400421	4.70251	0.105783	0.923761
68836	Mrpl52	mitochondrial ribosomal protein L52	-0.428715	4.33869	0.105802	0.923761
217946	Cdca7l	cell division cycle associated 7 like	0.684382	0.196099	0.105802	0.923761
69632	Arhgef12	Rho guanine nucleotide exchange factor (GEF) 12	0.420425	8.02186	0.105815	0.923761
100043876	Gm4705	predicted gene 4705	-0.438423	6.52649	0.105826	0.923761
213417	Klhdc8a	kelch domain containing 8A	-0.664665	2.86412	0.105933	0.923761
21857	Timp1	tissue inhibitor of metalloproteinase 1	1.04865	-0.937787	0.10594	0.923761
243725	Ppp1r9a	protein phosphatase 1, regulatory subunit 9A	0.483363	7.86066	0.105979	0.923761
233115	Dpy19l3	dpy-19-like 3 (C. elegans)	0.37683	5.88781	0.105997	0.923761
108686	Ccdc88a	coiled coil domain containing 88A	0.647932	6.10653	0.106012	0.923761
327826	Frs2	fibroblast growth factor receptor substrate 2	0.404903	5.71373	0.106043	0.923761
71306	Mfap3l	microfibrillar-associated protein 3-like	0.446508	5.76662	0.106078	0.923761
78403	2900041M22Rik	RIKEN cDNA 2900041M22 gene	0.686545	0.385684	0.106087	0.923761
109900	Asl	argininosuccinate lyase	-0.390621	3.75262	0.106222	0.923761
100503432	Gm19688	60S ribosomal protein L23-like	-0.539866	1.80166	0.106328	0.923761
21946	Pglyrp1	peptidoglycan recognition protein 1	-0.833928	2.09888	0.106365	0.923761
382427	Best3	bestrophin 3	0.834783	0.783776	0.106367	0.923761
100129	Gpr153	G protein-coupled receptor 153	-0.592569	3.69379	0.106375	0.923761
20021	Polr2c	polymerase (RNA) II (DNA directed) polypeptide C	-0.346285	5.29278	0.106388	0.923761
19240	Tmsb10	thymosin, beta 10	-0.547336	6.00431	0.106406	0.923761
110075	Bmp3	bone morphogenetic protein 3	0.923009	1.12154	0.106435	0.923761
68617	Mtcl1	microtubule crosslinking factor 1	0.31446	5.52044	0.106472	0.923761
13437	Dnpep	aspartyl aminopeptidase	-0.362645	4.63389	0.106478	0.923761
73094	Sgip1	SH3-domain GRB2-like (endophilin) interacting protein 1	0.429415	6.72342	0.106484	0.923761
242608	Podn	podocan	0.752349	0.720972	0.106582	0.923761
100503043	Armcx4	armadillo repeat containing, X-linked 4	0.466893	5.99701	0.106582	0.923761
106344	Rfc4	replication factor C (activator 1) 4	-0.494918	1.36652	0.106637	0.923761
433926	Lrrc8b	leucine rich repeat containing 8 family, member B	1.02136	4.77423	0.106642	0.923761
94221	Gopc	golgi associated PDZ and coiled-coil motif containing	0.371095	5.6214	0.106764	0.923761
11658	Alcam	activated leukocyte cell adhesion molecule	0.356999	6.45676	0.106793	0.923761
71175	Nipbl	NIPBL cohesin loading factor	0.552151	5.59341	0.106874	0.923761
19142	Prss12	protease, serine 12 neurotrypsin (motopsin)	0.352908	3.86606	0.106909	0.923761
17992	Ndufa4	Ndufa4, mitochondrial complex associated	-0.373689	7.42035	0.107208	0.923761
57438	2019-03-07	membrane-associated ring finger (C3HC4) 7	0.578068	5.13547	0.107259	0.923761
21334	Tac2	tachykinin 2	0.811983	1.10306	0.107311	0.923761
270150	Ccdc153	coiled-coil domain containing 153	-1.19974	2.75952	0.107492	0.923761
319924	Apba1	amyloid beta (A4) precursor protein binding, family A, member 1	0.339522	7.511	0.107561	0.923761
224088	Atp13a3	ATPase type 13A3	0.445076	5.96034	0.107619	0.923761
240776	Kcnt2	potassium channel, subfamily T, member 2	0.778398	4.07548	0.107736	0.923761
54343	Atf7ip	activating transcription factor 7 interacting protein	0.600308	5.33965	0.107759	0.923761
68436	Rpl34	ribosomal protein L34	-0.437093	6.58478	0.10789	0.923761
71682	Wdr27	WD repeat domain 27	-0.982668	-0.598259	0.107915	0.923761
21648	Dynlt1b	dynein light chain Tctex-type 1B	-0.413195	3.00086	0.107959	0.923761
240613	9930021J03Rik	RIKEN cDNA 9930021J03 gene	0.514936	5.62105	0.107965	0.923761
77264	Zfp142	zinc finger protein 142	0.296326	5.18523	0.108055	0.923761
66402	Sln	sarcolipin	-1.68787	-0.416836	0.108086	0.923761
327987	Med13	mediator complex subunit 13	0.541413	6.1827	0.108125	0.923761
68721	1110032A03Rik	RIKEN cDNA 1110032A03 gene	-0.353955	4.44139	0.108187	0.923761
213993	Ccdc186	coiled-coil domain containing 186	1.00701	3.86339	0.108235	0.923761
194590	Reps2	RALBP1 associated Eps domain containing protein 2	0.514554	7.45839	0.108252	0.923761
59009	Sh3rf1	SH3 domain containing ring finger 1	0.339769	5.631	0.108335	0.923761
237898	Usp32	ubiquitin specific peptidase 32	0.511221	6.87217	0.108347	0.923761
100503571	NA	NA	-0.643344	3.89749	0.108361	0.923761
20090	Rps29	ribosomal protein S29	-0.406059	6.99084	0.108375	0.923761
209630	Frmd4a	FERM domain containing 4A	0.413731	5.63071	0.108432	0.923761
243621	Iqsec3	IQ motif and Sec7 domain 3	0.371637	7.74292	0.108558	0.923761
77805	Esco1	establishment of sister chromatid cohesion N-acetyltransferase 1	0.38332	4.17056	0.108601	0.923761
277744	Srarp	steroid receptor associated and regulated protein	-0.687581	1.34581	0.108628	0.923761
70571	Tcerg1l	transcription elongation regulator 1-like	-0.579154	2.51343	0.108778	0.923761
100036568	Gm3373	predicted gene 3373	-0.912758	-0.918479	0.108894	0.923761
331487	Uprt	uracil phosphoribosyltransferase	1.74753	0.935996	0.109023	0.923761
246703	Naxe	NAD(P)HX epimerase	-0.379168	5.58202	0.109064	0.923761
100042625	Gstp-ps	glutathione S-transferase, pi, pseudogene	-0.449087	6.86948	0.109111	0.923761
73288	Vps50	VPS50 EARP/GARPII complex subunit	0.318766	5.96152	0.109247	0.923761
225583	Minar2	membrane integral NOTCH2 associated receptor 2	-0.295566	4.92702	0.1093	0.923761
67501	Ccdc50	coiled-coil domain containing 50	0.483799	5.66293	0.109434	0.923761
12753	Clock	circadian locomotor output cycles kaput	0.669867	5.8071	0.109445	0.923761
64706	Scube1	signal peptide, CUB domain, EGF-like 1	0.330101	4.52571	0.109526	0.923761
66273	Aamdc	adipogenesis associated Mth938 domain containing	-0.315624	4.36802	0.109564	0.923761
237711	Eml6	echinoderm microtubule associated protein like 6	0.77049	4.73068	0.109628	0.923761
381629	Atraid	all-trans retinoic acid induced differentiation factor	-0.294585	5.63533	0.109681	0.923761
20420	Shd	src homology 2 domain-containing transforming protein D	-0.395258	3.59872	0.109756	0.923761
22284	Usp9x	ubiquitin specific peptidase 9, X chromosome	0.674243	7.27041	0.109894	0.923761
19263	Ptprb	protein tyrosine phosphatase, receptor type, B	0.495368	4.86592	0.109933	0.923761
12914	Crebbp	CREB binding protein	0.588859	5.30802	0.109977	0.923761
26422	Nbea	neurobeachin	0.544569	8.23521	0.109996	0.923761
109880	Braf	Braf transforming gene	0.39523	7.08907	0.110032	0.923761
16880	Lifr	LIF receptor alpha	0.351403	5.32023	0.110224	0.923761
19267	Ptpre	protein tyrosine phosphatase, receptor type, E	0.37407	5.46011	0.110225	0.923761
242864	Napepld	N-acyl phosphatidylethanolamine phospholipase D	-0.312179	5.12834	0.110273	0.923761
72386	2610035D17Rik	RIKEN cDNA 2610035D17 gene	-0.28495	4.17274	0.11028	0.923761
76238	Grhpr	glyoxylate reductase/hydroxypyruvate reductase	-0.41937	4.77286	0.110391	0.923761
240263	Fem1c	fem-1 homolog c (C.elegans)	0.663797	3.59793	0.110424	0.923761
11736	Ankfy1	ankyrin repeat and FYVE domain containing 1	0.376077	5.86138	0.110471	0.923761
16601	Klf9	Kruppel-like factor 9	0.453192	7.38766	0.110506	0.923761
104015	Synj1	synaptojanin 1	0.44308	8.46556	0.110787	0.923761
20405	Sh3gl1	SH3-domain GRB2-like 1	-0.344018	5.53671	0.110824	0.923761
67299	Dock7	dedicator of cytokinesis 7	0.326077	5.10144	0.110849	0.923761
16558	Kif16b	kinesin family member 16B	0.323926	3.58985	0.111024	0.923761
319634	Efcab5	EF-hand calcium binding domain 5	0.600308	1.82089	0.111068	0.923761
16574	Kif5c	kinesin family member 5C	0.499055	9.72537	0.111078	0.923761
70683	Utp20	UTP20 small subunit processome component	0.464765	4.56459	0.111114	0.923761
276950	Slfn8	schlafen 8	1.3107	1.30875	0.111146	0.923761
69263	Rfc3	replication factor C (activator 1) 3	-0.512563	2.03734	0.111279	0.923761
170758	Rac3	Rac family small GTPase 3	-0.3656	3.48896	0.111299	0.923761
26938	St6galnac5	ST6 (alpha-N-acetyl-neuraminyl-2,3-beta-galactosyl-1,3)-N-acetylgalactosaminide alpha-2,6-sialyltransferase 5	0.359134	6.79496	0.111355	0.923761
67267	Uqcc2	ubiquinol-cytochrome c reductase complex assembly factor 2	-0.504258	5.34905	0.111449	0.923761
100034748	A930017K11Rik	RIKEN cDNA A930017K11 gene	-0.694336	0.872167	0.111522	0.923761
74918	Iqca	IQ motif containing with AAA domain	-0.852298	1.26683	0.111524	0.923761
108653	Rimklb	ribosomal modification protein rimK-like family member B	0.307921	4.90902	0.111554	0.923761
75454	Phpt1	phosphohistidine phosphatase 1	-0.479913	5.05289	0.111641	0.923761
68235	Mturn	maturin, neural progenitor differentiation regulator homolog (Xenopus)	0.587794	5.55954	0.111745	0.923761
19271	Ptprj	protein tyrosine phosphatase, receptor type, J	0.35482	7.21082	0.111752	0.923761
215654	Cdh12	cadherin 12	0.529876	2.92948	0.111789	0.923761
16565	Kif21b	kinesin family member 21B	0.409663	5.94639	0.111852	0.923761
75735	Pank1	pantothenate kinase 1	0.407787	3.85329	0.111863	0.923761
13819	Epas1	endothelial PAS domain protein 1	0.279197	7.35617	0.111884	0.923761
17475	Mpdz	multiple PDZ domain protein	0.415725	6.25145	0.111908	0.923761
245527	Eda2r	ectodysplasin A2 receptor	0.977631	-0.7274	0.112034	0.923761
12290	Cacna1e	calcium channel, voltage-dependent, R type, alpha 1E subunit	1.02576	7.87792	0.112045	0.923761
20588	Smarcc1	SWI/SNF related, matrix associated, actin dependent regulator of chromatin, subfamily c, member 1	0.337223	5.71135	0.112114	0.923761
71148	Mier1	MEIR1 treanscription regulator	0.328571	5.02795	0.112132	0.923761
17968	Ncam2	neural cell adhesion molecule 2	1.13006	4.62678	0.112142	0.923761
242466	Zfp462	zinc finger protein 462	0.502966	5.30635	0.112166	0.923761
67886	Camsap2	calmodulin regulated spectrin-associated protein family, member 2	0.473381	7.313	0.112235	0.923761
11695	Alx4	aristaless-like homeobox 4	0.718723	0.243289	0.112319	0.923761
22215	Ube3a	ubiquitin protein ligase E3A	0.913206	5.23808	0.112494	0.923761
30935	Tor3a	torsin family 3, member A	0.606698	3.49491	0.112517	0.923761
240066	Zfp870	zinc finger protein 870	0.355985	3.50854	0.112526	0.923761
668501	Zfp507	zinc finger protein 507	0.421498	4.46662	0.112552	0.923761
69700	Col22a1	collagen, type XXII, alpha 1	0.504451	1.30053	0.112562	0.923761
330627	Trim66	tripartite motif-containing 66	0.492826	4.02417	0.112618	0.923761
76707	Clasp1	CLIP associating protein 1	0.355219	6.29929	0.11268	0.923761
19714	Rev3l	REV3 like, DNA directed polymerase zeta catalytic subunit	0.561158	5.51086	0.11274	0.923761
94109	Csmd1	CUB and Sushi multiple domains 1	0.595589	5.67404	0.112777	0.923761
66066	Gng11	guanine nucleotide binding protein (G protein), gamma 11	-0.537736	3.54758	0.112784	0.923761
232314	Ppp4r2	protein phosphatase 4, regulatory subunit 2	0.388567	5.91502	0.112888	0.923761
12361	Cask	calcium/calmodulin-dependent serine protein kinase (MAGUK family)	0.302703	5.77164	0.1129	0.923761
270627	Taf1	TATA-box binding protein associated factor 1	0.459854	6.14764	0.112954	0.923761
30046	Zfp292	zinc finger protein 292	0.582309	5.16513	0.113051	0.923761
100038486	Gm10742	predicted gene 10742	1.37949	-0.287897	0.113113	0.923761
105722	Ano6	anoctamin 6	0.282772	4.709	0.113137	0.923761
18952	2019-09-04	septin 4	-0.418662	7.88664	0.113152	0.923761
100043364	NA	NA	1.0344	1.06721	0.113177	0.923761
279653	Pcdh19	protocadherin 19	0.391246	5.98059	0.113186	0.923761
208777	Sned1	sushi, nidogen and EGF-like domains 1	0.78682	2.72801	0.113235	0.923761
19664	Rbpj	recombination signal binding protein for immunoglobulin kappa J region	0.367613	4.8898	0.113352	0.923761
14264	Fmod	fibromodulin	0.848841	2.06552	0.113366	0.923761
67671	Rpl38	ribosomal protein L38	-0.460962	6.31883	0.113401	0.923761
17918	Myo5a	myosin VA	0.530284	8.32091	0.11344	0.923761
18605	Enpp1	ectonucleotide pyrophosphatase/phosphodiesterase 1	0.626375	1.6567	0.113604	0.923761
208595	Mterf1b	mitochondrial transcription termination factor 1b	-0.513071	1.23123	0.113992	0.923761
50720	Sacs	sacsin	1.81816	1.76829	0.114079	0.923761
18992	Pou3f2	POU domain, class 3, transcription factor 2	0.364778	3.80327	0.114131	0.923761
67296	Socs4	suppressor of cytokine signaling 4	0.89589	2.02287	0.114163	0.923761
21951	Tnks	tankyrase, TRF1-interacting ankyrin-related ADP-ribose polymerase	1.19427	5.7113	0.114208	0.923761
100042054	Gm3194	predicted gene 3194	0.892799	-0.683193	0.114216	0.923761
93728	Pabpc5	poly(A) binding protein, cytoplasmic 5	1.4217	0.138186	0.114271	0.923761
21812	Tgfbr1	transforming growth factor, beta receptor I	0.444813	4.69837	0.114274	0.923761
211347	Pank3	pantothenate kinase 3	0.468266	6.02255	0.114278	0.923761
111173	Erc1	ELKS/RAB6-interacting/CAST family member 1	0.373428	6.0255	0.114463	0.923761
98999	Znfx1	zinc finger, NFX1-type containing 1	0.322697	5.93979	0.114636	0.923761
212442	Lactb2	lactamase, beta 2	0.418581	3.32549	0.114642	0.923761
58249	Fibp	fibroblast growth factor (acidic) intracellular binding protein	-0.34256	4.75633	0.114783	0.923761
381917	Dnah3	dynein, axonemal, heavy chain 3	-0.802598	1.07563	0.114815	0.923761
235344	Sik2	salt inducible kinase 2	0.68894	3.46118	0.114831	0.923761
226098	Hectd2	HECT domain E3 ubiquitin protein ligase 2	0.78751	4.23425	0.114835	0.923761
19821	Rnf2	ring finger protein 2	0.282204	5.12544	0.114863	0.923761
20128	Trim30a	tripartite motif-containing 30A	1.01141	2.20756	0.114908	0.923761
217480	Dgkb	diacylglycerol kinase, beta	0.577081	7.05747	0.114924	0.923761
21689	Tekt1	tektin 1	-1.08113	1.6809	0.114949	0.923761
381319	Batf3	basic leucine zipper transcription factor, ATF-like 3	-0.793469	-0.488391	0.114959	0.923761
320478	Sox2ot	SOX2 overlapping transcript (non-protein coding)	-0.314045	5.09787	0.115073	0.923761
67728	Dph2	DPH2 homolog	-0.330751	3.3755	0.115077	0.923761
633188	Gm20762	predicted gene, 20762	-0.388336	6.94538	0.115125	0.923761
245007	Zbtb38	zinc finger and BTB domain containing 38	0.882434	4.33969	0.115326	0.923761
75593	Malsu1	mitochondrial assembly of ribosomal large subunit 1	-0.37922	3.02012	0.115374	0.923761
67131	Acbd4	acyl-Coenzyme A binding domain containing 4	-0.315552	4.68461	0.115391	0.923761
227394	Slco4c1	solute carrier organic anion transporter family, member 4C1	1.15753	-0.326018	0.115427	0.923761
21974	Top2b	topoisomerase (DNA) II beta	0.398079	6.63002	0.11543	0.923761
76850	Ago4	argonaute RISC catalytic subunit 4	0.498546	3.71394	0.115568	0.923761
68515	Myadml2	myeloid-associated differentiation marker-like 2	-0.493963	2.14081	0.115577	0.923761
229675	Rsbn1	rosbin, round spermatid basic protein 1	0.841413	3.89456	0.115581	0.923761
68214	Gsto2	glutathione S-transferase omega 2	-0.996973	-0.343031	0.115643	0.923761
18227	Nr4a2	nuclear receptor subfamily 4, group A, member 2	0.435408	5.19535	0.115661	0.923761
271564	Vps13a	vacuolar protein sorting 13A	0.618099	5.65907	0.115687	0.923761
237930	Ttll6	tubulin tyrosine ligase-like family, member 6	-1.07008	0.00182806	0.115698	0.923761
53598	Dctn3	dynactin 3	-0.413882	5.86361	0.115752	0.923761
11549	Adra1a	adrenergic receptor, alpha 1a	0.592339	1.9381	0.115804	0.923761
22589	Atrx	ATRX, chromatin remodeler	0.711801	7.24092	0.115927	0.923761
12287	Cacna1b	calcium channel, voltage-dependent, N type, alpha 1B subunit	0.60597	6.12855	0.115982	0.923761
74485	Lrrc71	leucine rich repeat containing 71	-1.03638	0.220429	0.115994	0.923761
99371	Arfgef2	ADP-ribosylation factor guanine nucleotide-exchange factor 2 (brefeldin A-inhibited)	0.388855	6.23218	0.116023	0.923761
67429	Nudcd1	NudC domain containing 1	0.285411	4.05331	0.116054	0.923761
22354	Vipr1	vasoactive intestinal peptide receptor 1	0.303831	4.24791	0.116069	0.923761
227723	Prrc2b	proline-rich coiled-coil 2B	0.395971	9.13667	0.116069	0.923761
75495	Morn5	MORN repeat containing 5	-1.0708	-0.500613	0.116137	0.923761
239405	Rspo2	R-spondin 2	0.465391	3.26439	0.116149	0.923761
170721	Papln	papilin, proteoglycan-like sulfated glycoprotein	1.00048	-0.703207	0.116151	0.923761
68053	Ubxn2b	UBX domain protein 2B	0.547423	5.15245	0.116154	0.923761
100041581	Zkscan16	zinc finger with KRAB and SCAN domains 16	1.2568	4.02372	0.116175	0.923761
100041294	Supt4b	suppressor of Ty 4B	-0.348372	4.92963	0.116182	0.923761
244672	Cwf19l2	CWF19-like 2, cell cycle control (S. pombe)	0.475843	3.39243	0.116294	0.923761
72057	Phf10	PHD finger protein 10	0.344746	4.41944	0.11631	0.923761
77675	5033406O09Rik	RIKEN cDNA 5033406O09 gene	-1.89788	-1.90163	0.116314	0.923761
66576	Uqcrh	ubiquinol-cytochrome c reductase hinge protein	-0.41036	6.65185	0.116324	0.923761
225030	Kcng3	potassium voltage-gated channel, subfamily G, member 3	1.67335	-0.320327	0.116477	0.923761
71059	Hexim2	hexamethylene bis-acetamide inducible 2	-0.420837	2.74328	0.116523	0.923761
12858	Cox5a	cytochrome c oxidase subunit 5A	-0.390559	6.49975	0.11657	0.923761
56644	Clec7a	C-type lectin domain family 7, member a	1.05822	0.0764088	0.116589	0.923761
20652	Soat1	sterol O-acyltransferase 1	0.438005	4.28643	0.116711	0.923761
108853	Mtrf1l	mitochondrial translational release factor 1-like	0.413331	2.54587	0.116737	0.923761
27276	Plekhb1	pleckstrin homology domain containing, family B (evectins) member 1	-0.474968	9.03261	0.116771	0.923761
71116	Stx18	syntaxin 18	-0.293986	4.61779	0.116871	0.923761
68292	Stt3b	STT3, subunit of the oligosaccharyltransferase complex, homolog B (S. cerevisiae)	0.302551	5.92441	0.116948	0.923761
16439	Itpr2	inositol 1,4,5-triphosphate receptor 2	0.65212	4.13882	0.117091	0.923761
12937	Pcdha6	protocadherin alpha 6	1.00892	0.971062	0.117296	0.923761
70640	Dcp2	decapping mRNA 2	0.470982	5.95161	0.117372	0.923761
66276	1810009A15Rik	RIKEN cDNA 1810009A15 gene	-0.407445	3.61855	0.117374	0.923761
12563	Cdh6	cadherin 6	0.968159	1.16769	0.117441	0.923761
70675	Vcpip1	valosin containing protein (p97)/p47 complex interacting protein 1	0.517199	5.38434	0.117489	0.923761
238161	Akap6	A kinase (PRKA) anchor protein 6	0.48834	7.36666	0.117497	0.923761
100503666	NA	NA	-0.43076	2.518	0.117565	0.923761
76505	1500009C09Rik	RIKEN cDNA 1500009C09 gene	-0.408614	6.33045	0.117598	0.923761
56522	Papolb	poly (A) polymerase beta (testis specific)	0.553012	2.28966	0.117724	0.923761
338370	Nalcn	sodium leak channel, non-selective	0.445929	6.30682	0.117745	0.923761
331461	Il1rapl1	interleukin 1 receptor accessory protein-like 1	1.24024	1.08007	0.117774	0.923761
69080	Gmppa	GDP-mannose pyrophosphorylase A	-0.282991	4.62071	0.117777	0.923761
26377	Dapp1	dual adaptor for phosphotyrosine and 3-phosphoinositides 1	0.389923	2.76356	0.117805	0.923761
20460	Stil	Scl/Tal1 interrupting locus	1.04849	-1.2229	0.117816	0.923761
16869	Lhx1	LIM homeobox protein 1	-0.825453	-0.597007	0.117828	0.923761
68283	9530077C05Rik	RIKEN cDNA 9530077C05 gene	-0.372851	2.5381	0.11789	0.923761
72185	Dbndd1	dysbindin (dystrobrevin binding protein 1) domain containing 1	-0.412493	3.81688	0.118068	0.923761
226856	Lpgat1	lysophosphatidylglycerol acyltransferase 1	0.428783	7.25596	0.118134	0.923761
67109	Zfp787	zinc finger protein 787	-0.399764	4.24108	0.118216	0.923761
234857	Spire2	spire type actin nucleation factor 2	-0.371908	3.89619	0.118251	0.923761
214944	Mob3b	MOB kinase activator 3B	-0.432886	2.9639	0.118264	0.923761
387314	Tmtc1	transmembrane and tetratricopeptide repeat containing 1	0.364221	5.81487	0.118267	0.923761
229700	Rbm15	RNA binding motif protein 15	0.548648	2.97252	0.1183	0.923761
140709	Col26a1	collagen, type XXVI, alpha 1	-0.537252	1.4397	0.118313	0.923761
70790	Ubr5	ubiquitin protein ligase E3 component n-recognin 5	0.480972	7.1754	0.118327	0.923761
74053	Grip1	glutamate receptor interacting protein 1	0.389828	3.64458	0.118331	0.923761
320127	Dgki	diacylglycerol kinase, iota	0.964095	4.85393	0.118338	0.923761
22272	Uqcrq	ubiquinol-cytochrome c reductase, complex III subunit VII	-0.478561	6.49223	0.118353	0.923761
19158	Cyth2	cytohesin 2	-0.351727	6.14164	0.118356	0.923761
14042	Ext1	exostoses (multiple) 1	0.300948	4.77929	0.118367	0.923761
74645	Tent5c	terminal nucleotidyltransferase 5C	1.01982	-0.0178841	0.118398	0.923761
108829	Jmjd1c	jumonji domain containing 1C	0.585781	6.32303	0.118543	0.923761
100043160	Gm10012	cytochrome c oxidase, subunit VIIc pseudogene	-0.412305	6.93689	0.118575	0.923761
98766	Ubac1	ubiquitin associated domain containing 1	-0.275415	5.25105	0.118611	0.923761
81845	Gpank1	G patch domain and ankyrin repeats 1	-0.350464	3.61004	0.11866	0.923761
217737	Ahsa1	AHA1, activator of heat shock protein ATPase 1	-0.322155	6.82822	0.118745	0.923761
72834	2810468N07Rik	RIKEN cDNA 2810468N07 gene	-0.347272	4.91295	0.118757	0.923761
14812	Grin2b	glutamate receptor, ionotropic, NMDA2B (epsilon 2)	1.28456	5.36297	0.118784	0.923761
75659	Wdr54	WD repeat domain 54	-0.326434	3.44428	0.118826	0.923761
545389	Cep170	centrosomal protein 170	0.518371	5.95404	0.118859	0.923761
230895	Vps13d	vacuolar protein sorting 13D	0.586636	6.50971	0.118906	0.923761
72193	Scaf11	SR-related CTD-associated factor 11	0.3713	6.00058	0.118911	0.923761
18194	Nsdhl	NAD(P) dependent steroid dehydrogenase-like	-0.34214	4.15458	0.118976	0.923761
72787	Ndc1	NDC1 transmembrane nucleoporin	0.576046	3.12974	0.118987	0.923761
20983	Syt4	synaptotagmin IV	0.455142	6.48056	0.119054	0.923761
235180	Fez1	fasciculation and elongation protein zeta 1 (zygin I)	-0.300322	7.78143	0.119105	0.923761
18191	Nrxn3	neurexin III	0.455308	7.22909	0.119208	0.923761
69942	Rnf113a1	ring finger protein 113A1	-0.40642	2.52459	0.119224	0.923761
66060	Cystm1	cysteine-rich transmembrane module containing 1	-0.416565	4.61677	0.119257	0.923761
12778	Ackr3	atypical chemokine receptor 3	-0.33057	3.82235	0.119311	0.923761
231380	Uba6	ubiquitin-like modifier activating enzyme 6	0.502343	3.7325	0.119426	0.923761
235439	Herc1	HECT and RLD domain containing E3 ubiquitin protein ligase family member 1	0.540694	7.74653	0.119452	0.923761
69049	Nat8f5	N-acetyltransferase 8 (GCN5-related) family member 5	-0.639704	0.520953	0.119456	0.923761
12912	Creb1	cAMP responsive element binding protein 1	0.402177	5.56512	0.119483	0.923761
18643	Pfn1	profilin 1	-0.413241	7.30837	0.119492	0.923761
101685	Spty2d1	SPT2, Suppressor of Ty, domain containing 1 (S. cerevisiae)	0.35093	4.38156	0.11953	0.923761
22092	Rsph1	radial spoke head 1 homolog (Chlamydomonas)	-1.02947	2.45633	0.119531	0.923761
381112	Arhgef33	Rho guanine nucleotide exchange factor (GEF) 33	-0.90617	-0.633716	0.119724	0.923761
228859	Fitm2	fat storage-inducing transmembrane protein 2	0.332672	3.60319	0.119833	0.923761
276905	Armc7	armadillo repeat containing 7	-0.37726	2.99879	0.119845	0.923761
68527	Ucma	upper zone of growth plate and cartilage matrix associated	-0.942516	0.586033	0.119871	0.923761
54418	Fmn2	formin 2	0.391663	6.27148	0.119906	0.923761
268288	Samd3	sterile alpha motif domain containing 3	-2.35023	-1.37732	0.119923	0.923761
81702	Ankrd17	ankyrin repeat domain 17	0.447321	6.9671	0.11996	0.923761
668166	Zxdb	zinc finger, X-linked, duplicated B	0.362184	4.13983	0.119969	0.923761
13709	Elf1	E74-like factor 1	0.433746	3.1053	0.119984	0.923761
100502846	Gm19410	predicted gene, 19410	0.614011	3.64768	0.119996	0.923761
79362	Bhlhe41	basic helix-loop-helix family, member e41	0.40724	4.88285	0.120076	0.923761
74105	Gga2	golgi associated, gamma adaptin ear containing, ARF binding protein 2	0.266827	4.51725	0.12008	0.923761
208650	Cblb	Casitas B-lineage lymphoma b	0.42176	4.91505	0.120108	0.923761
107173	Gpr137	G protein-coupled receptor 137	-0.338544	6.34815	0.120116	0.923761
20665	Sox10	SRY (sex determining region Y)-box 10	-0.369186	6.14626	0.120182	0.923761
22067	Trpc5	transient receptor potential cation channel, subfamily C, member 5	1.07671	3.61933	0.120268	0.923761
18616	Peg3	paternally expressed 3	1.0031	6.60165	0.120285	0.923761
11783	Apaf1	apoptotic peptidase activating factor 1	0.367333	3.9225	0.120418	0.923761
14366	Fzd4	frizzled class receptor 4	0.576392	2.71735	0.120449	0.923761
68268	Zdhhc21	zinc finger, DHHC domain containing 21	0.399181	5.50919	0.120491	0.923761
54405	Ndufa1	NADH:ubiquinone oxidoreductase subunit A1	-0.409109	5.12449	0.120509	0.923761
19087	Prkar2a	protein kinase, cAMP dependent regulatory, type II alpha	0.396444	5.33609	0.120523	0.923761
623954	Gm10493	predicted gene 10493	0.916968	3.50329	0.120548	0.923761
93705	Pcdhgb8	protocadherin gamma subfamily B, 8	0.779734	0.7745	0.120604	0.923761
665268	1600029O15Rik	ribosomal protein L17 pseudogene	-0.392745	3.39128	0.120605	0.923761
66673	Sorcs3	sortilin-related VPS10 domain containing receptor 3	0.407589	5.33112	0.120626	0.923761
100710	Pds5b	PDS5 cohesin associated factor B	0.416253	6.82262	0.120679	0.923761
52662	Ldlrad4	low density lipoprotein receptor class A domain containing 4	0.398773	4.34027	0.12075	0.923761
56440	Snx1	sorting nexin 1	-0.262072	6.12849	0.120765	0.923761
94212	Pag1	phosphoprotein associated with glycosphingolipid microdomains 1	0.464075	4.90104	0.120797	0.923761
620292	Cntnap5c	contactin associated protein-like 5C	1.39858	3.3194	0.12081	0.923761
226562	Prrc2c	proline-rich coiled-coil 2C	0.595382	7.20308	0.121058	0.923761
57915	Tbc1d1	TBC1 domain family, member 1	0.445953	4.66868	0.121122	0.923761
71846	Syce2	synaptonemal complex central element protein 2	-0.515061	2.12474	0.12117	0.923761
99045	Mrps26	mitochondrial ribosomal protein S26	-0.346313	5.5848	0.121208	0.923761
665113	Tnik	TRAF2 and NCK interacting kinase	0.599678	6.8577	0.12123	0.923761
219150	Hmbox1	homeobox containing 1	1.01363	3.83929	0.121254	0.923761
20340	Glg1	golgi apparatus protein 1	0.7694	6.52874	0.121263	0.923761
24052	Sgcd	sarcoglycan, delta (dystrophin-associated glycoprotein)	1.83383	-1.62441	0.121379	0.923761
140493	Kcnn3	potassium intermediate/small conductance calcium-activated channel, subfamily N, member 3	0.497692	3.62546	0.12143	0.923761
22781	Ikzf4	IKAROS family zinc finger 4	0.367617	3.18214	0.121486	0.923761
16536	Kcnq2	potassium voltage-gated channel, subfamily Q, member 2	0.384368	7.66727	0.121636	0.923761
27369	Dguok	deoxyguanosine kinase	-0.323756	3.76671	0.121658	0.923761
74464	Zswim5	zinc finger SWIM-type containing 5	0.26418	4.52232	0.121667	0.923761
71163	Zfp626	zinc finger protein 626	0.58837	1.98467	0.121684	0.923761
13371	Dio2	deiodinase, iodothyronine, type II	0.286796	5.835	0.121694	0.923761
382522	Hist3h2bb-ps	histone cluster 3, H2bb, pseudogene	-0.419057	2.76346	0.121723	0.923761
54123	Irf7	interferon regulatory factor 7	1.51518	3.04445	0.121812	0.923761
16542	Kdr	kinase insert domain protein receptor	0.413197	3.35616	0.121919	0.923761
66374	2310011J03Rik	RIKEN cDNA 2310011J03 gene	-0.37098	4.92125	0.122024	0.923761
15186	Hdc	histidine decarboxylase	-0.796019	1.74901	0.122038	0.923761
75538	Fam71e1	family with sequence similarity 71, member E1	-0.471351	1.73142	0.122043	0.923761
17929	Myom1	myomesin 1	0.838517	0.562218	0.122045	0.923761
67988	Tmx3	thioredoxin-related transmembrane protein 3	0.345816	5.7777	0.122115	0.923761
67706	Tmem179b	transmembrane protein 179B	-0.463389	2.22029	0.122173	0.923761
272396	Tarsl2	threonyl-tRNA synthetase-like 2	0.258768	5.01249	0.122181	0.923761
66520	2610001J05Rik	RIKEN cDNA 2610001J05 gene	-0.270446	4.59186	0.122194	0.923761
100217429	Snord64	small nucleolar RNA, C/D box 64	1.65938	-1.00295	0.122201	0.923761
12633	Cflar	CASP8 and FADD-like apoptosis regulator	0.372391	4.6389	0.122246	0.923761
242083	Ppm1l	protein phosphatase 1 (formerly 2C)-like	0.783669	5.11485	0.122288	0.923761
71227	Daw1	dynein assembly factor with WDR repeat domains 1	-1.24117	-0.0534845	0.122292	0.923761
18607	Pdpk1	3-phosphoinositide dependent protein kinase 1	0.43265	6.92228	0.122357	0.923761
19878	Rock2	Rho-associated coiled-coil containing protein kinase 2	0.411236	7.66167	0.122374	0.923761
230700	Foxj3	forkhead box J3	0.385291	6.1299	0.122432	0.923761
545531	Gm5848	predicted pseudogene 5848	-0.454156	5.08768	0.122456	0.923761
234889	Gucy1a2	guanylate cyclase 1, soluble, alpha 2	0.604945	5.83537	0.122513	0.923761
14169	Fgf14	fibroblast growth factor 14	0.420818	4.56543	0.122554	0.923761
15228	Foxg1	forkhead box G1	0.339793	7.20998	0.122572	0.923761
20397	Sgpl1	sphingosine phosphate lyase 1	0.258175	4.91706	0.122603	0.923761
18612	Etv4	ets variant 4	-0.38716	3.17355	0.122625	0.923761
72931	Swi5	SWI5 recombination repair homolog (yeast)	-0.346921	6.44491	0.122658	0.923761
211914	Asap2	ArfGAP with SH3 domain, ankyrin repeat and PH domain 2	0.419258	5.63067	0.122701	0.923761
243382	Ppm1k	protein phosphatase 1K (PP2C domain containing)	0.272253	5.9031	0.122708	0.923761
239833	Lmln	leishmanolysin-like (metallopeptidase M8 family)	0.570677	3.38515	0.122719	0.923761
78808	Stxbp5	syntaxin binding protein 5 (tomosyn)	0.448808	6.85564	0.122733	0.923761
56406	Ncoa6	nuclear receptor coactivator 6	0.390517	6.09672	0.122765	0.923761
68659	Gask1b	golgi associated kinase 1B	0.558035	1.89354	0.122835	0.923761
18557	Cdk18	cyclin-dependent kinase 18	-0.511552	4.11462	0.122893	0.923761
226470	Zbtb41	zinc finger and BTB domain containing 41	0.471985	4.62013	0.122945	0.923761
71679	Atp5h	ATP synthase, H+ transporting, mitochondrial F0 complex, subunit D	-0.397143	7.21429	0.122974	0.923761
224694	Zfp81	zinc finger protein 81	0.888291	2.96136	0.122995	0.923761
66411	Tbcb	tubulin folding cofactor B	-0.443448	5.74263	0.123007	0.923761
654822	D330041H03Rik	RIKEN cDNA D330041H03 gene	1.15396	-0.839271	0.123034	0.923761
52397	Zfp644	zinc finger protein 644	0.473032	5.47324	0.123038	0.923761
171504	Apobr	apolipoprotein B receptor	0.650594	0.671147	0.123125	0.923761
15139	Hc	hemolytic complement	-2.03562	-2.06534	0.123138	0.923761
108755	Lyrm2	LYR motif containing 2	-0.292638	4.02507	0.123225	0.923761
380959	Alg10b	asparagine-linked glycosylation 10B (alpha-1,2-glucosyltransferase)	0.975464	4.18087	0.123288	0.923761
329251	Ppp1r12b	protein phosphatase 1, regulatory subunit 12B	0.71233	4.78311	0.123315	0.923761
26877	B3galt1	UDP-Gal:betaGlcNAc beta 1,3-galactosyltransferase, polypeptide 1	0.337298	5.24518	0.123487	0.923761
56469	Pias1	protein inhibitor of activated STAT 1	0.535891	5.33623	0.123518	0.923761
83946	Phip	pleckstrin homology domain interacting protein	0.633307	5.63979	0.123522	0.923761
17858	Mx2	MX dynamin-like GTPase 2	1.50213	0.585477	0.123563	0.923761
22062	Trp73	transformation related protein 73	-0.567999	2.68616	0.123619	0.923761
12571	Cdk6	cyclin-dependent kinase 6	1.45393	-0.943191	0.123657	0.923761
386463	Cdsn	corneodesmosin	1.05147	-0.867514	0.123747	0.923761
100503619	E330011O21Rik	RIKEN cDNA E330011O21 gene	-0.919271	-0.929328	0.123784	0.923761
330790	Hapln4	hyaluronan and proteoglycan link protein 4	-0.355925	6.78729	0.123787	0.923761
14048	Eya1	EYA transcriptional coactivator and phosphatase 1	0.41396	3.86816	0.123811	0.923761
319455	Pld5	phospholipase D family, member 5	-0.663648	1.75575	0.123845	0.923761
19293	Pvalb	parvalbumin	-0.429992	4.65129	0.124033	0.923761
223828	Pphln1	periphilin 1	0.267834	5.11285	0.124077	0.923761
19775	Xpr1	xenotropic and polytropic retrovirus receptor 1	0.344473	6.83873	0.124291	0.923761
108067	Eif2b3	eukaryotic translation initiation factor 2B, subunit 3	-0.307812	3.6866	0.124358	0.923761
67138	Herc6	hect domain and RLD 6	0.795876	2.89334	0.124385	0.923761
11622	Ahr	aryl-hydrocarbon receptor	0.406457	3.04339	0.124415	0.923761
12568	Cdk5	cyclin-dependent kinase 5	-0.312876	6.45447	0.124448	0.923761
212285	Arap2	ArfGAP with RhoGAP domain, ankyrin repeat and PH domain 2	0.553534	6.3455	0.124459	0.923761
70713	Gpr137c	G protein-coupled receptor 137C	0.570984	3.55584	0.124516	0.923761
242669	Azin2	antizyme inhibitor 2	-0.337471	4.57242	0.124636	0.923761
74393	Map10	microtubule-associated protein 10	0.403064	2.22847	0.124844	0.923761
15361	Hmga1	high mobility group AT-hook 1	-0.40293	5.60101	0.124929	0.923761
319781	9530051G07Rik	RIKEN cDNA 9530051G07 gene	1.08334	-1.12801	0.124977	0.923761
68126	Fahd2a	fumarylacetoacetate hydrolase domain containing 2A	-0.360623	3.44126	0.124982	0.923761
54608	Abhd2	abhydrolase domain containing 2	0.762409	4.89208	0.124985	0.923761
114332	Lyve1	lymphatic vessel endothelial hyaluronan receptor 1	1.18059	-0.88863	0.125037	0.923761
234267	Gpm6a	glycoprotein m6a	0.370267	10.2287	0.125046	0.923761
72607	Usp13	ubiquitin specific peptidase 13 (isopeptidase T-3)	0.570773	3.46092	0.125136	0.923761
114679	Selenom	selenoprotein M	-0.42352	6.26721	0.125153	0.923761
52480	Snhg14	small nucleolar RNA host gene 14	0.493024	3.50409	0.125186	0.923761
74213	Rbm26	RNA binding motif protein 26	0.516271	4.78887	0.125327	0.923761
72145	Wdfy3	WD repeat and FYVE domain containing 3	0.585424	7.49446	0.125396	0.923761
22439	Xk	X-linked Kx blood group	0.306402	4.6103	0.125481	0.923761
11990	Atrn	attractin	0.414778	7.73408	0.125499	0.923761
83675	Bicc1	BicC family RNA binding protein 1	0.683864	1.91204	0.125552	0.923761
100217420	Snora81	small nucleolar RNA, H/ACA box 81	0.998926	-0.478292	0.125585	0.923761
666173	Vps13b	vacuolar protein sorting 13B	0.485909	6.08877	0.125627	0.923761
75434	1700001C02Rik	RIKEN cDNA 1700001C02 gene	-1.38931	-0.528428	0.125632	0.923761
19400	Rapsn	receptor-associated protein of the synapse	-1.07275	-0.675434	0.125686	0.923761
23892	Grem1	gremlin 1, DAN family BMP antagonist	0.980329	1.61976	0.125717	0.923761
68667	Trpm4	transient receptor potential cation channel, subfamily M, member 4	-0.311074	3.31353	0.125741	0.923761
100504524	Cisd3b	CDGSH iron sulfur domain 3B	-0.445608	3.50527	0.125803	0.923761
66292	Mrps21	mitochondrial ribosomal protein S21	-0.417463	4.75166	0.125853	0.923761
66425	Pcp4l1	Purkinje cell protein 4-like 1	-0.643964	5.90603	0.125883	0.923761
73473	Iws1	IWS1, SUPT6 interacting protein	0.390864	5.14376	0.125899	0.923761
241589	D430041D05Rik	RIKEN cDNA D430041D05 gene	0.390145	6.77742	0.125985	0.923761
241915	Phc3	polyhomeotic 3	0.57797	5.86355	0.126061	0.923761
71837	1700003E16Rik	RIKEN cDNA 1700003E16 gene	-0.396498	4.32579	0.126075	0.923761
257635	Sdsl	serine dehydratase-like	-0.502756	2.2053	0.126155	0.923761
100038725	Cep85l	centrosomal protein 85-like	1.33733	2.22568	0.126179	0.923761
170574	Sp7	Sp7 transcription factor 7	-0.767225	1.14934	0.126344	0.923761
14897	Trip12	thyroid hormone receptor interactor 12	0.447967	7.19045	0.126531	0.923761
243385	Gprin3	GPRIN family member 3	1.23694	1.09606	0.126576	0.923761
53886	Cdkl2	cyclin-dependent kinase-like 2 (CDC2-related kinase)	0.337191	5.04165	0.126612	0.923761
20338	Sel1l	sel-1 suppressor of lin-12-like (C. elegans)	0.380047	7.39627	0.126776	0.923761
54402	Stk19	serine/threonine kinase 19	-0.306308	4.29155	0.126851	0.923761
22688	Zfp26	zinc finger protein 26	0.542109	4.595	0.126925	0.923761
109280	Slc22a13b	solute carrier family 22 (organic cation transporter), member 13b	0.843187	-0.894129	0.126979	0.923761
72946	Lrrc47	leucine rich repeat containing 47	0.355225	5.53235	0.127003	0.923761
381489	Rxfp1	relaxin/insulin-like family peptide receptor 1	1.13712	0.908958	0.127047	0.923761
50787	Hs6st3	heparan sulfate 6-O-sulfotransferase 3	1.12986	3.44723	0.127203	0.923761
98267	Stk17b	serine/threonine kinase 17b (apoptosis-inducing)	0.439607	2.30489	0.127296	0.923761
14962	Cfb	complement factor B	0.398606	2.67761	0.127314	0.923761
16859	Lgals9	lectin, galactose binding, soluble 9	0.539703	3.25429	0.127414	0.923761
666834	Gm8317	predicted gene 8317	-0.357683	6.0421	0.127574	0.923761
230500	Efcab7	EF-hand calcium binding domain 7	0.537626	0.967861	0.127575	0.923761
27361	Msrb1	methionine sulfoxide reductase B1	-0.352834	4.24722	0.127594	0.923761
15896	Icam2	intercellular adhesion molecule 2	-0.599781	1.13711	0.127642	0.923761
66320	Tmem208	transmembrane protein 208	-0.342758	3.83941	0.127648	0.923761
239102	Zfhx2	zinc finger homeobox 2	0.327565	6.01446	0.12768	0.923761
77574	Tcaf1	TRPM8 channel-associated factor 1	0.383054	7.17562	0.127688	0.923761
633285	Rbm46	RNA binding motif protein 46	1.12379	-1.30217	0.127689	0.923761
78294	Rps27a	ribosomal protein S27A	-0.356027	7.3762	0.127753	0.923761
319673	9330159M07Rik	RIKEN cDNA 9330159M07 gene	0.848008	-0.053833	0.127761	0.923761
74104	Abcb6	ATP-binding cassette, sub-family B (MDR/TAP), member 6	-0.261817	4.09147	0.127773	0.923761
13175	Dclk1	doublecortin-like kinase 1	0.388817	8.91538	0.127828	0.923761
14630	Gclm	glutamate-cysteine ligase, modifier subunit	0.322312	4.59255	0.127855	0.923761
13885	Esd	esterase D/formylglutathione hydrolase	-0.327336	4.17008	0.127917	0.923761
268451	Rab11fip4	RAB11 family interacting protein 4 (class II)	0.493057	6.60867	0.127921	0.923761
66914	Vps28	vacuolar protein sorting 28	-0.346804	6.11062	0.127928	0.923761
18508	Pax6	paired box 6	0.362538	3.1981	0.127948	0.923761
100039060	Gm2026	predicted gene 2026	0.379296	3.46832	0.127972	0.923761
77866	E130102H24Rik	RIKEN cDNA E130102H24 gene	0.500711	2.2376	0.128016	0.923761
94092	Trim16	tripartite motif-containing 16	-0.570558	0.68919	0.128057	0.923761
56707	Zfp111	zinc finger protein 111	0.330026	3.20308	0.128207	0.923761
546143	Ccpg1os	cell cycle progression 1, opposite strand	-0.592555	2.00765	0.128287	0.923761
14191	Fgr	FGR proto-oncogene, Src family tyrosine kinase	1.6108	-1.85971	0.128363	0.923761
18795	Plcb1	phospholipase C, beta 1	0.415547	7.52836	0.128395	0.923761
18436	P2rx1	purinergic receptor P2X, ligand-gated ion channel, 1	0.78662	-1.07726	0.128429	0.923761
434008	Tmem178b	transmembrane protein 178B	1.17344	4.06118	0.128441	0.923761
212377	Mms22l	MMS22-like, DNA repair protein	0.693294	0.254171	0.128578	0.923761
320365	Fry	FRY microtubule binding protein	0.443126	7.54991	0.128627	0.923761
211329	Ncoa7	nuclear receptor coactivator 7	0.401535	5.81893	0.128663	0.923761
50850	Spast	spastin	0.316136	5.69561	0.128721	0.923761
67230	Zfp329	zinc finger protein 329	0.610067	4.6236	0.128742	0.923761
328789	Lhfpl5	lipoma HMGIC fusion partner-like 5	-0.506059	1.26502	0.128747	0.923761
100042918	Uqcrh-ps1	ubiquinol-cytochrome c reductase hinge protein, pseudogene 1	-0.379037	3.99984	0.128922	0.923761
17257	Mecp2	methyl CpG binding protein 2	0.413713	6.96477	0.128955	0.923761
103806	Maml1	mastermind like transcriptional coactivator 1	0.287634	3.8832	0.129089	0.923761
107515	Lgr4	leucine-rich repeat-containing G protein-coupled receptor 4	0.342454	5.03119	0.129112	0.923761
244421	Lonrf1	LON peptidase N-terminal domain and ring finger 1	0.395662	4.77093	0.129199	0.923761
13058	Cybb	cytochrome b-245, beta polypeptide	1.6435	0.0246613	0.129209	0.923761
628327	Gm6867	predicted gene 6867	-0.430138	6.44948	0.129234	0.923761
74438	Clvs1	clavesin 1	0.460074	3.87833	0.129336	0.923761
107686	Snrpd2	small nuclear ribonucleoprotein D2	-0.436996	5.36667	0.129498	0.923761
12023	Barx2	BarH-like homeobox 2	-0.768047	-0.492057	0.129564	0.923761
216049	Zfp365	zinc finger protein 365	0.330628	8.28108	0.129617	0.923761
233020	Hipk4	homeodomain interacting protein kinase 4	0.289108	5.77712	0.129653	0.923761
19882	Mst1r	macrophage stimulating 1 receptor (c-met-related tyrosine kinase)	0.501773	0.85119	0.129726	0.923761
621699	Gm6252	predicted gene 6252	-0.375288	4.74521	0.129745	0.923761
70552	Lrrc56	leucine rich repeat containing 56	-0.529108	1.83184	0.12976	0.923761
109778	Blvra	biliverdin reductase A	-0.360055	3.47362	0.129804	0.923761
75373	4930597O21Rik	RIKEN cDNA 4930597O21 gene	0.744283	-0.141253	0.129828	0.923761
17356	Afdn	afadin, adherens junction formation factor	0.411082	6.30422	0.129828	0.923761
20662	Sos1	SOS Ras/Rac guanine nucleotide exchange factor 1	0.438647	5.63238	0.129836	0.923761
217351	Tnrc6c	trinucleotide repeat containing 6C	0.437818	6.7945	0.129853	0.923761
218975	Mapk1ip1l	mitogen-activated protein kinase 1 interacting protein 1-like	0.269952	5.47265	0.129888	0.923761
67674	Trmt112	tRNA methyltransferase 11-2	-0.346389	5.05679	0.12992	0.923761
18100	Mrpl40	mitochondrial ribosomal protein L40	-0.324015	4.01055	0.129963	0.923761
67972	Atp2b1	ATPase, Ca++ transporting, plasma membrane 1	0.459214	9.89994	0.130079	0.923761
22260	Nr1h2	nuclear receptor subfamily 1, group H, member 2	-0.309497	5.58736	0.130092	0.923761
14401	Gabrb2	gamma-aminobutyric acid (GABA) A receptor, subunit beta 2	0.443423	7.56126	0.130116	0.923761
319518	Pdpr	pyruvate dehydrogenase phosphatase regulatory subunit	0.85012	3.50473	0.130117	0.923761
76282	Gpt	glutamic pyruvic transaminase, soluble	-0.334007	4.03654	0.130175	0.923761
210376	Mtmr9	myotubularin related protein 9	0.619986	5.32479	0.130176	0.923761
50766	Crim1	cysteine rich transmembrane BMP regulator 1 (chordin like)	0.461559	6.86706	0.130244	0.923761
56371	Fzr1	fizzy and cell division cycle 20 related 1	-0.310963	6.14978	0.130255	0.923761
242248	Bank1	B cell scaffold protein with ankyrin repeats 1	-0.655704	0.390459	0.130303	0.923761
74243	Slx4ip	SLX4 interacting protein	0.667964	1.88249	0.130367	0.923761
66968	Plin5	perilipin 5	-0.729978	0.327151	0.130429	0.923761
57780	Fxyd7	FXYD domain-containing ion transport regulator 7	-0.446244	4.7124	0.1305	0.923761
12955	Cryab	crystallin, alpha B	-0.42821	6.73554	0.130547	0.923761
110876	Scn2a	sodium channel, voltage-gated, type II, alpha	0.450675	7.77093	0.130555	0.923761
68817	Ddi2	DNA-damage inducible protein 2	0.751223	3.31879	0.130611	0.923761
402747	D630004N19Rik	RIKEN cDNA D630004N19 gene	-0.371278	3.46003	0.130648	0.923761
22712	Zfp54	zinc finger protein 54	0.605999	0.232423	0.130678	0.923761
231470	Fras1	Fraser extracellular matrix complex subunit 1	0.642237	3.86327	0.130705	0.923761
22639	Zfa-ps	zinc finger protein, autosomal, pseudogene	1.16494	2.48018	0.130708	0.923761
243371	Lrrc61	leucine rich repeat containing 61	-0.280869	4.1429	0.130914	0.923761
111241	Hmga1b	high mobility group AT-hook 1B	-0.398588	5.56071	0.131076	0.923761
104836	Cbll1	Casitas B-lineage lymphoma-like 1	0.263254	4.24767	0.131081	0.923761
100043240	Gm15583	predicted gene 15583	0.321554	3.22191	0.131115	0.923761
142682	Zcchc14	zinc finger, CCHC domain containing 14	0.322454	6.77002	0.131136	0.923761
54004	Diaph2	diaphanous related formin 2	0.433048	4.80215	0.131175	0.923761
329942	Csmd2	CUB and Sushi multiple domains 2	0.421074	5.42199	0.131196	0.923761
75579	2310034G01Rik	RIKEN cDNA 2310034G01 gene	-1.07915	-0.969728	0.131232	0.923761
547023	Gm6014	predicted gene 6014	-0.353808	7.30017	0.131256	0.923761
22632	Yy1	YY1 transcription factor	0.278993	5.45185	0.131275	0.923761
245404	Dcaf12l1	DDB1 and CUL4 associated factor 12-like 1	0.33228	5.44269	0.131278	0.923761
26370	Cetn2	centrin 2	-0.290004	4.65984	0.131305	0.923761
243931	Tshz3	teashirt zinc finger family member 3	0.64313	2.97965	0.131348	0.923761
103742	Mien1	migration and invasion enhancer 1	-0.410135	5.20492	0.131357	0.923761
68842	Tulp4	tubby like protein 4	0.487785	6.92806	0.131361	0.923761
72504	Taf4b	TATA-box binding protein associated factor 4b	0.416323	2.33865	0.131409	0.923761
235380	Dmxl2	Dmx-like 2	0.544101	7.81026	0.13145	0.923761
667035	Gm8430	predicted pseudogene 8430	-0.352522	7.36755	0.131453	0.923761
23877	Fiz1	Flt3 interacting zinc finger protein 1	-0.257289	4.45361	0.131478	0.923761
240888	Gpr161	G protein-coupled receptor 161	1.11036	3.36704	0.131521	0.923761
50754	Fbxw7	F-box and WD-40 domain protein 7	0.322156	7.09711	0.131559	0.923761
268297	Scml4	Scm polycomb group protein like 4	0.579869	0.935937	0.131559	0.923761
16522	Kcnj6	potassium inwardly-rectifying channel, subfamily J, member 6	0.66101	5.21715	0.13175	0.923761
14854	Gss	glutathione synthetase	-0.284017	4.78081	0.131789	0.923761
269275	Acvr1c	activin A receptor, type IC	0.469579	4.15439	0.131838	0.923761
27392	Pign	phosphatidylinositol glycan anchor biosynthesis, class N	0.430507	3.69705	0.131986	0.923761
14682	Gnaq	guanine nucleotide binding protein, alpha q polypeptide	0.370283	7.98521	0.131997	0.923761
100036572	LOC100036572	uncharacterized LOC100036572	0.847369	-0.993089	0.132022	0.923761
14866	Gstm5	glutathione S-transferase, mu 5	-0.348874	7.20186	0.13206	0.923761
67974	Ccny	cyclin Y	0.351905	6.71717	0.132064	0.923761
233246	Ano5	anoctamin 5	0.660588	0.935354	0.132102	0.923761
244867	Arhgap20	Rho GTPase activating protein 20	0.49675	5.88568	0.132209	0.923761
671878	Sms-ps	spermine synthase, pseudogene	0.390774	5.37959	0.132262	0.923761
22343	Lin7c	lin-7 homolog C (C. elegans)	0.333142	6.81334	0.132329	0.923761
11864	Arnt2	aryl hydrocarbon receptor nuclear translocator 2	0.276138	7.86138	0.132453	0.923761
26466	Zfp260	zinc finger protein 260	0.280913	5.80341	0.132483	0.923761
100502841	Epg5	ectopic P-granules autophagy protein 5 homolog (C. elegans)	0.454707	5.5051	0.132492	0.923761
228366	Large2	LARGE xylosyl- and glucuronyltransferase 2	-1.4475	-1.6194	0.132497	0.923761
100417675	Nlrp5-ps	NLR family, pyrin domain containing 5, pseudogene	0.833749	0.248574	0.132612	0.923761
320411	A730089K16Rik	RIKEN cDNA A730089K16 gene	0.661573	1.46106	0.132646	0.923761
11636	Ak1	adenylate kinase 1	-0.315706	6.45639	0.132662	0.923761
268890	Lsamp	limbic system-associated membrane protein	0.336345	5.72566	0.132807	0.923761
22428	Dctn6	dynactin 6	-0.313395	5.73805	0.132828	0.923761
768252	Foxl2os	forkhead box L2, opposite strand	-0.755815	-0.599334	0.132844	0.923761
629820	Gm7008	predicted gene 7008	-0.896138	-1.18125	0.132861	0.923761
100504779	NA	NA	1.513	-0.730375	0.132917	0.923761
194952	Jmjd4	jumonji domain containing 4	0.346448	4.73287	0.132968	0.923761
319758	Rfx7	regulatory factor X, 7	0.483591	4.83451	0.132975	0.923761
13135	Dad1	defender against cell death 1	-0.421612	5.81782	0.132977	0.923761
64602	Ireb2	iron responsive element binding protein 2	0.426362	5.74156	0.133079	0.923761
70415	Stk26	serine/threonine kinase 26	0.601431	2.32744	0.133136	0.923761
68520	Zfyve21	zinc finger, FYVE domain containing 21	-0.326601	3.99517	0.13319	0.923761
23961	Oas1b	2'-5' oligoadenylate synthetase 1B	1.64671	-0.180887	0.133211	0.923761
214812	Zfp609	zinc finger protein 609	0.314416	5.98224	0.133278	0.923761
52635	Esyt2	extended synaptotagmin-like protein 2	0.514838	5.32978	0.133454	0.923761
26444	Psma7	proteasome (prosome, macropain) subunit, alpha type 7	-0.35547	6.26027	0.133639	0.923761
68565	Mrps18a	mitochondrial ribosomal protein S18A	-0.378693	4.96378	0.133648	0.923761
66860	Tanc1	tetratricopeptide repeat, ankyrin repeat and coiled-coil containing 1	0.439839	7.36318	0.133664	0.923761
16418	Eif6	eukaryotic translation initiation factor 6	-0.383033	5.29853	0.133691	0.923761
381059	Gm1604b	predicted gene 1604b	0.764712	-0.523844	0.133706	0.923761
70423	Tspan15	tetraspanin 15	-0.285259	4.8846	0.133825	0.923761
381695	N4bp2l2	NEDD4 binding protein 2-like 2	0.374638	4.93503	0.133836	0.923761
74737	Pcf11	PCF11 cleavage and polyadenylation factor subunit	0.329153	5.04486	0.133917	0.923761
57808	Rpl35a	ribosomal protein L35A	-0.404221	6.47273	0.133986	0.923761
329160	9130024F11Rik	RIKEN cDNA 9130024F11 gene	0.466391	2.6906	0.134021	0.923761
67526	Atg12	autophagy related 12	-0.237887	5.69242	0.134152	0.923761
170571	Cntnap4	contactin associated protein-like 4	0.384922	3.9436	0.13417	0.923761
73467	1700066M21Rik	RIKEN cDNA 1700066M21 gene	0.282582	4.74067	0.134212	0.923761
16599	Klf3	Kruppel-like factor 3 (basic)	0.508128	4.62945	0.134222	0.923761
72323	Asb6	ankyrin repeat and SOCS box-containing 6	-0.262507	4.98268	0.13432	0.923761
381260	Gm973	predicted gene 973	-0.380985	2.87542	0.134427	0.923761
240041	Zfp945	zinc finger protein 945	0.326693	3.57784	0.134525	0.923761
231506	Lin54	lin-54 homolog (C. elegans)	0.408378	3.57485	0.134528	0.923761
69024	Snx15	sorting nexin 15	-0.288555	5.07499	0.134622	0.923761
22762	Zfpm2	zinc finger protein, multitype 2	0.353698	4.98705	0.134793	0.923761
675812	Zfp605	zinc finger protein 605	0.580462	3.25862	0.134902	0.923761
20832	Ssr4	signal sequence receptor, delta	-0.33253	4.92494	0.134948	0.923761
12345	Capzb	capping protein (actin filament) muscle Z-line, beta	-0.34256	7.90324	0.135209	0.923761
54650	Sfmbt1	Scm-like with four mbt domains 1	0.286164	5.06487	0.135211	0.923761
67945	Rpl41	ribosomal protein L41	-0.447296	7.88704	0.135238	0.923761
13193	Dcx	doublecortin	0.574854	4.02109	0.135296	0.923761
233987	Zfp958	zinc finger protein 958	0.344771	3.5293	0.135372	0.923761
57276	Vsig2	V-set and immunoglobulin domain containing 2	0.352223	3.36866	0.135545	0.923761
13417	Dnah8	dynein, axonemal, heavy chain 8	0.836641	-0.428194	0.135549	0.923761
654818	Smco3	single-pass membrane protein with coiled-coil domains 3	-0.396513	3.25934	0.135561	0.923761
217698	Acot5	acyl-CoA thioesterase 5	-0.439292	2.63705	0.135568	0.923761
338521	Fa2h	fatty acid 2-hydroxylase	-0.397292	5.92135	0.135589	0.923761
15547	Trmt2a	TRM2 tRNA methyltransferase 2A	-0.253559	5.06298	0.135615	0.923761
69732	2410018L13Rik	RIKEN cDNA 2410018L13 gene	0.723383	0.846463	0.135662	0.923761
20686	Spa17	sperm autoantigenic protein 17	-0.686887	0.988177	0.135722	0.923761
68075	Lurap1	leucine rich adaptor protein 1	0.315819	3.24108	0.135776	0.923761
99003	Qser1	glutamine and serine rich 1	0.437825	4.0346	0.135832	0.923761
230316	Megf9	multiple EGF-like-domains 9	0.945727	5.82129	0.136022	0.923761
68347	Mettl26	methyltransferase like 26	-0.418623	4.32331	0.136073	0.923761
100503185	Btbd8	BTB (POZ) domain containing 8	1.30971	0.165754	0.136154	0.923761
210762	Ppp1r36	protein phosphatase 1, regulatory subunit 36	-1.37366	0.49746	0.136163	0.923761
237387	Lrrc3	leucine rich repeat containing 3	-0.359951	2.95942	0.136173	0.923761
52626	Cdkn2aipnl	CDKN2A interacting protein N-terminal like	-0.350269	5.25379	0.136437	0.923761
15204	Herc2	HECT and RLD domain containing E3 ubiquitin protein ligase 2	0.586329	7.87969	0.136453	0.923761
217143	Gpr179	G protein-coupled receptor 179	0.857226	-0.281076	0.136479	0.923761
629480	Gm6978	predicted gene 6978	-0.292441	5.21268	0.136506	0.923761
73694	Ndufaf7	NADH:ubiquinone oxidoreductase complex assembly factor 7	-0.254397	4.8081	0.136542	0.923761
23988	Pin1	protein (peptidyl-prolyl cis/trans isomerase) NIMA-interacting 1	-0.330669	5.91483	0.136588	0.923761
19204	Ptafr	platelet-activating factor receptor	1.11978	-0.0416202	0.136616	0.923761
215085	Slc35f1	solute carrier family 35, member F1	0.264504	4.93266	0.13662	0.923761
12217	Bsn	bassoon	0.461436	8.79002	0.136637	0.923761
320707	Atp2b3	ATPase, Ca++ transporting, plasma membrane 3	0.508867	7.27289	0.136716	0.923761
50527	Ero1l	ERO1-like (S. cerevisiae)	0.313595	5.3335	0.136732	0.923761
225432	Rbm27	RNA binding motif protein 27	0.34562	5.09838	0.136761	0.923761
433374	Gm20743	predicted gene, 20743	0.572485	0.746373	0.136788	0.923761
75379	4930599N23Rik	RIKEN cDNA 4930599N23 gene	1.06865	-1.4811	0.136866	0.923761
27376	Slc25a10	solute carrier family 25 (mitochondrial carrier, dicarboxylate transporter), member 10	-0.332199	3.91635	0.136945	0.923761
116837	Rims1	regulating synaptic membrane exocytosis 1	0.71087	6.47328	0.136965	0.923761
76166	Cplane2	ciliogenesis and planar polarity effector 2	0.932102	-0.195334	0.137039	0.923761
54169	Kat6b	K(lysine) acetyltransferase 6B	0.366805	5.80732	0.137052	0.923761
70227	Zfp619	zinc finger protein 619	0.533757	2.49036	0.137058	0.923761
67763	Prpsap1	phosphoribosyl pyrophosphate synthetase-associated protein 1	-0.26759	5.21789	0.13711	0.923761
320267	Fubp3	far upstream element (FUSE) binding protein 3	0.341984	5.02059	0.137136	0.923761
208869	Dock3	dedicator of cyto-kinesis 3	0.416002	7.22985	0.137169	0.923761
75580	Zbtb4	zinc finger and BTB domain containing 4	0.288418	7.18815	0.137187	0.923761
71721	Fam13c	family with sequence similarity 13, member C	0.403588	5.89526	0.1372	0.923761
20452	St8sia4	ST8 alpha-N-acetyl-neuraminide alpha-2,8-sialyltransferase 4	0.489177	3.66175	0.137294	0.923761
64660	Mrps24	mitochondrial ribosomal protein S24	-0.460696	4.6876	0.137496	0.923761
69871	Ppp1r35	protein phosphatase 1, regulatory subunit 35	-0.430608	3.61672	0.137502	0.923761
18711	Pikfyve	phosphoinositide kinase, FYVE type zinc finger containing	0.454348	5.40692	0.137514	0.923761
16561	Kif1b	kinesin family member 1B	0.496124	9.63353	0.137538	0.923761
56216	Stx1b	syntaxin 1B	0.411131	7.11444	0.13755	0.923761
18108	Nmt2	N-myristoyltransferase 2	0.636585	4.77777	0.137618	0.923761
57080	Gtf2ird1	general transcription factor II I repeat domain-containing 1	-0.318781	4.02424	0.137701	0.923761
17132	Maf	avian musculoaponeurotic fibrosarcoma oncogene homolog	0.506869	3.59381	0.137779	0.923761
100041311	Gm11978	predicted gene 11978	-0.374738	4.00177	0.13795	0.923761
17136	Mag	myelin-associated glycoprotein	-0.400305	8.10883	0.137955	0.923761
77963	Hook1	hook microtubule tethering protein 1	0.766509	5.11391	0.13799	0.923761
11515	Adcy9	adenylate cyclase 9	0.563427	6.20735	0.138085	0.923761
26563	Ror1	receptor tyrosine kinase-like orphan receptor 1	0.754708	1.51916	0.138092	0.923761
67420	Far1	fatty acyl CoA reductase 1	0.524214	6.0699	0.13813	0.923761
100042165	BC005561	cDNA sequence BC005561	1.21626	3.00617	0.138137	0.923761
545718	Gm13141	predicted gene 13141	-0.352117	5.16373	0.138216	0.923761
70103	Znhit1	zinc finger, HIT domain containing 1	-0.409925	4.95952	0.138268	0.923761
17979	Ncoa3	nuclear receptor coactivator 3	0.448549	5.46588	0.138373	0.923761
19283	Ptprz1	protein tyrosine phosphatase, receptor type Z, polypeptide 1	0.506208	7.47754	0.138382	0.923761
100861727	LOC100861727	protein FAM205A-like	0.694326	0.760916	0.138419	0.923761
76376	Slc24a2	solute carrier family 24 (sodium/potassium/calcium exchanger), member 2	0.48609	9.26238	0.138421	0.923761
77044	Arid2	AT rich interactive domain 2 (ARID, RFX-like)	0.468674	5.17182	0.138519	0.923761
15379	Onecut1	one cut domain, family member 1	0.894383	-0.294148	0.138567	0.923761
19291	Purb	purine rich element binding protein B	0.353976	8.77114	0.138586	0.923761
70357	Kcnip1	Kv channel-interacting protein 1	-0.263933	3.97133	0.138621	0.923761
64704	Htra2	HtrA serine peptidase 2	-0.301749	4.33736	0.138647	0.923761
20664	Sox1	SRY (sex determining region Y)-box 1	-0.328072	4.4305	0.138678	0.923761
67143	Ikzf5	IKAROS family zinc finger 5	0.352492	4.87932	0.138697	0.923761
20867	Stip1	stress-induced phosphoprotein 1	-0.354951	7.26331	0.13873	0.923761
106025	Sharpin	SHANK-associated RH domain interacting protein	-0.268822	4.87978	0.138757	0.923761
233280	Nipa1	non imprinted in Prader-Willi/Angelman syndrome 1 homolog (human)	0.42786	5.03587	0.138825	0.923761
26572	Cops3	COP9 signalosome subunit 3	-0.245368	5.78165	0.138882	0.923761
56310	Gps2	G protein pathway suppressor 2	-0.285064	4.44514	0.13899	0.923761
13846	Ephb4	Eph receptor B4	-0.346787	2.68755	0.139144	0.923761
241764	L3mbtl1	L3MBTL1 histone methyl-lysine binding protein	0.872054	2.2328	0.139152	0.923761
76574	Mfsd2a	major facilitator superfamily domain containing 2A	-0.368099	4.13053	0.13921	0.923761
234353	Psd3	pleckstrin and Sec7 domain containing 3	0.465119	8.86135	0.13932	0.923761
72632	Smim18	small integral membrane protein 18	-0.470758	1.67714	0.139352	0.923761
71890	Mad2l2	MAD2 mitotic arrest deficient-like 2	-0.356257	2.89147	0.13936	0.923761
241447	Cers6	ceramide synthase 6	0.856226	4.59376	0.139387	0.923761
69802	Cox11	cytochrome c oxidase assembly protein 11, copper chaperone	-0.293471	4.08857	0.139458	0.923761
76889	Coq8b	coenzyme Q8B	-0.374481	4.17462	0.139535	0.923761
269397	Ss18l1	SS18, nBAF chromatin remodeling complex subunit like 1	0.348369	5.66003	0.139593	0.923761
114143	Atp6v0b	ATPase, H+ transporting, lysosomal V0 subunit B	-0.319509	7.35219	0.139636	0.923761
574437	Xlr3b	X-linked lymphocyte-regulated 3B	-1.12855	0.493922	0.139711	0.923761
74666	4930432K21Rik	RIKEN cDNA 4930432K21 gene	-0.509422	1.14897	0.139762	0.923761
13209	Ddx6	DEAD (Asp-Glu-Ala-Asp) box polypeptide 6	0.311801	7.47409	0.139955	0.923761
54127	Rps28	ribosomal protein S28	-0.401653	5.87034	0.140015	0.923761
11958	Atp5k	ATP synthase, H+ transporting, mitochondrial F1F0 complex, subunit E	-0.363821	5.18178	0.140138	0.923761
19699	Reln	reelin	0.553089	5.69664	0.1402	0.923761
252966	Cables2	CDK5 and Abl enzyme substrate 2	-0.302588	4.83892	0.140379	0.923761
219181	Akap11	A kinase (PRKA) anchor protein 11	0.447711	8.08712	0.140426	0.923761
232236	Ccdc174	coiled-coil domain containing 174	-0.258189	4.11013	0.140446	0.923761
22761	Zfpm1	zinc finger protein, multitype 1	0.289011	5.94239	0.140548	0.923761
100861965	NA	NA	-1.10202	0.0150574	0.140679	0.923761
100039503	Gm2274	predicted gene 2274	-0.268103	4.005	0.140681	0.923761
545261	Bvht	braveheart long non-coding RNA	-0.780836	-0.0348105	0.140717	0.923761
20449	St8sia1	ST8 alpha-N-acetyl-neuraminide alpha-2,8-sialyltransferase 1	0.381112	5.67017	0.14075	0.923761
195040	Tmem199	transmembrane protein 199	-0.326263	4.82194	0.140821	0.923761
22026	Nr2c2	nuclear receptor subfamily 2, group C, member 2	0.900746	5.23803	0.140825	0.923761
192157	Socs7	suppressor of cytokine signaling 7	0.318796	7.05752	0.140906	0.923761
72701	Zfp618	zinc finger protein 618	1.10992	-0.211943	0.141031	0.923761
13481	Dpm2	dolichol-phosphate (beta-D) mannosyltransferase 2	-0.280906	4.92788	0.141237	0.923761
93876	Pcdhb5	protocadherin beta 5	0.490682	2.68989	0.141246	0.923761
353187	Nr1d2	nuclear receptor subfamily 1, group D, member 2	0.444005	6.27758	0.141298	0.923761
80879	Slc16a3	solute carrier family 16 (monocarboxylic acid transporters), member 3	-0.561685	1.43742	0.14131	0.923761
67388	Rab5if	RAB5 interacting factor	-0.327667	4.6253	0.141319	0.923761
56194	Prpf40a	pre-mRNA processing factor 40A	0.466296	5.0239	0.141323	0.923761
57258	Xpo4	exportin 4	1.0909	2.16933	0.141346	0.923761
245683	Klhl34	kelch-like 34	0.465019	5.89919	0.141492	0.923761
100043387	Gm14305	predicted gene 14305	0.510146	4.13269	0.141499	0.923761
70097	Sash1	SAM and SH3 domain containing 1	0.355896	6.7075	0.141504	0.923761
594844	Tceal3	transcription elongation factor A (SII)-like 3	-0.352227	6.95424	0.141513	0.923761
237823	Pfas	phosphoribosylformylglycinamidine synthase (FGAR amidotransferase)	0.370362	4.85375	0.141723	0.923761
235086	Igsf9b	immunoglobulin superfamily, member 9B	1.26693	1.99907	0.141739	0.923761
108797	Mex3b	mex3 RNA binding family member B	0.26569	4.77771	0.14175	0.923761
12183	Bpgm	2,3-bisphosphoglycerate mutase	-0.279562	5.92038	0.141761	0.923761
67273	Ndufa10	NADH:ubiquinone oxidoreductase subunit A10	-0.34711	6.96646	0.141769	0.923761
107371	Exoc6	exocyst complex component 6	0.315842	5.08456	0.141855	0.923761
241944	Zfp267	zinc finger protein 267	0.319198	4.44323	0.141881	0.923761
219132	Phf11d	PHD finger protein 11D	1.05056	0.0862014	0.141883	0.923761
268291	Rnf217	ring finger protein 217	0.370273	2.75714	0.141927	0.923761
56722	Litaf	LPS-induced TN factor	-0.453831	4.76814	0.141945	0.923761
107823	Nsd2	nuclear receptor binding SET domain protein 2	0.345543	6.12653	0.142025	0.923761
27418	Mkln1	muskelin 1, intracellular mediator containing kelch motifs	0.473451	5.30504	0.142075	0.923761
28185	Tomm70a	translocase of outer mitochondrial membrane 70A	0.34119	7.29555	0.142141	0.923761
244579	Tox3	TOX high mobility group box family member 3	0.361617	2.56987	0.142242	0.923761
243277	Adgrd1	adhesion G protein-coupled receptor D1	-0.828478	1.20762	0.142243	0.923761
228357	Lrp4	low density lipoprotein receptor-related protein 4	0.272053	5.67901	0.14226	0.923761
21351	Taldo1	transaldolase 1	-0.275451	6.62364	0.142283	0.923761
15939	Ier5	immediate early response 5	0.365075	5.85667	0.142286	0.923761
18481	Pak3	p21 (RAC1) activated kinase 3	0.4003	6.32005	0.142296	0.923761
245902	Ccdc15	coiled-coil domain containing 15	0.715885	0.418796	0.14231	0.923761
68588	Cthrc1	collagen triple helix repeat containing 1	-0.469297	2.21641	0.14236	0.923761
30948	Bin1	bridging integrator 1	-0.257059	8.30037	0.142381	0.923761
320400	Gm16897	predicted gene, 16897	0.836239	0.0719894	0.142403	0.923761
235461	Mindy2	MINDY lysine 48 deubiquitinase 2	0.327204	6.00343	0.142496	0.923761
245020	Slc35g2	solute carrier family 35, member G2	-0.293607	3.58332	0.142527	0.923761
118454	Gjc2	gap junction protein, gamma 2	-0.376477	5.0562	0.142538	0.923761
230787	Themis2	thymocyte selection associated family member 2	1.01468	0.404332	0.142638	0.923761
77300	Raph1	Ras association (RalGDS/AF-6) and pleckstrin homology domains 1	0.423044	5.13939	0.142646	0.923761
100042584	Gm16523	mitochondrial ribosomal protein L40 pseudogene	-0.43267	1.71887	0.142648	0.923761
210925	Ints9	integrator complex subunit 9	-0.253811	3.84317	0.142734	0.923761
231713	Naa25	N(alpha)-acetyltransferase 25, NatB auxiliary subunit	0.559405	4.62412	0.142737	0.923761
59125	Nek7	NIMA (never in mitosis gene a)-related expressed kinase 7	0.358247	5.45632	0.142793	0.923761
57423	Atp5j2	ATP synthase, H+ transporting, mitochondrial F0 complex, subunit F2	-0.393531	6.35603	0.142802	0.923761
14544	Gda	guanine deaminase	0.326961	7.13681	0.142808	0.923761
76007	Zmym2	zinc finger, MYM-type 2	0.411614	6.28065	0.143033	0.923761
100042519	Gm3883	predicted gene 3883	0.578166	3.22921	0.143048	0.923761
14394	Gabra1	gamma-aminobutyric acid (GABA) A receptor, subunit alpha 1	0.358477	7.88823	0.143053	0.923761
17128	Smad4	SMAD family member 4	0.384546	5.17772	0.143083	0.923761
22138	Ttn	titin	0.770763	1.73304	0.143101	0.923761
76688	Arfrp1	ADP-ribosylation factor related protein 1	-0.252819	4.63002	0.143138	0.923761
380752	Eipr1	EARP complex and GARP complex interacting protein 1	-0.303415	5.21048	0.143144	0.923761
320191	Hook3	hook microtubule tethering protein 3	0.548712	6.14498	0.143171	0.923761
52335	Atxn1l	ataxin 1-like	0.353632	5.51835	0.143181	0.923761
211135	D130040H23Rik	RIKEN cDNA D130040H23 gene	0.807467	2.12333	0.143208	0.923761
76820	Fam49a	family with sequence similarity 49, member A	0.356925	7.47325	0.143258	0.923761
667350	Gm8587	predicted pseudogene 8587	-0.409034	2.38038	0.143265	0.923761
71336	Rbks	ribokinase	-0.505963	0.997388	0.143403	0.923761
29809	Rabgap1l	RAB GTPase activating protein 1-like	0.390819	7.15644	0.143467	0.923761
627782	Gm6787	proteasome (prosome, macropain) subunit, beta type 7 pseudogene	-0.361042	3.39952	0.143478	0.923761
94094	Trim34a	tripartite motif-containing 34A	0.615391	2.01749	0.143618	0.923761
18038	Nfkbil1	nuclear factor of kappa light polypeptide gene enhancer in B cells inhibitor like 1	-0.394206	3.624	0.143621	0.923761
208092	Chmp6	charged multivesicular body protein 6	-0.373781	3.8169	0.143625	0.923761
50759	Fbxo16	F-box protein 16	-0.387967	2.14538	0.143642	0.923761
216019	Hkdc1	hexokinase domain containing 1	0.390188	2.15179	0.14365	0.923761
71371	Arid5b	AT rich interactive domain 5B (MRF1-like)	0.7045	3.63982	0.143674	0.923761
56350	Arl3	ADP-ribosylation factor-like 3	-0.362627	6.31074	0.143705	0.923761
207474	Kctd12b	potassium channel tetramerisation domain containing 12b	0.433294	1.91528	0.143722	0.923761
56212	Rhog	ras homolog family member G	-0.436946	5.13583	0.143794	0.923761
11484	Aspa	aspartoacylase	-0.439776	4.3709	0.14391	0.923761
78303	Hist3h2ba	histone cluster 3, H2ba	-0.321706	4.77162	0.144048	0.923761
226075	Glis3	GLIS family zinc finger 3	0.849925	2.7076	0.144102	0.923761
14455	Gas5	growth arrest specific 5	-0.250062	6.20962	0.144105	0.923761
252838	Tox	thymocyte selection-associated high mobility group box	0.524916	2.64091	0.144106	0.923761
68607	Serhl	serine hydrolase-like	-0.490187	2.2471	0.144147	0.923761
100862065	NA	NA	0.805252	3.68303	0.144159	0.923761
21808	Tgfb2	transforming growth factor, beta 2	0.236875	5.73778	0.144169	0.923761
22186	Uba52	ubiquitin A-52 residue ribosomal protein fusion product 1	-0.437138	8.19527	0.144402	0.923761
271970	Arsj	arylsulfatase J	0.405555	2.36862	0.144516	0.923761
22763	Zfr	zinc finger RNA binding protein	0.350203	8.29481	0.144607	0.923761
54214	Golga4	golgi autoantigen, golgin subfamily a, 4	0.396371	6.46322	0.144649	0.923761
13669	Eif3a	eukaryotic translation initiation factor 3, subunit A	0.37087	7.53817	0.144655	0.923761
224829	Trerf1	transcriptional regulating factor 1	0.453628	4.65721	0.144709	0.923761
217837	Itpk1	inositol 1,3,4-triphosphate 5/6 kinase	-0.242266	6.28167	0.144812	0.923761
104923	Adi1	acireductone dioxygenase 1	-0.337863	4.71923	0.144822	0.923761
74717	Spata17	spermatogenesis associated 17	-1.27556	-0.792515	0.144874	0.923761
56468	Socs5	suppressor of cytokine signaling 5	0.352797	6.80718	0.145025	0.923761
30059	Timm10	translocase of inner mitochondrial membrane 10	-0.367164	3.98813	0.145043	0.923761
83679	Pde4dip	phosphodiesterase 4D interacting protein (myomegalin)	0.320667	7.74944	0.145123	0.923761
664894	Gm13215	predicted gene 13215	-0.344589	7.1429	0.14523	0.923761
93875	Pcdhb4	protocadherin beta 4	0.48995	1.69229	0.145268	0.923761
231051	Kmt2c	lysine (K)-specific methyltransferase 2C	0.610278	6.41239	0.14531	0.923761
71876	Cenpu	centromere protein U	0.866089	-0.5794	0.145544	0.923761
20193	S100a1	S100 calcium binding protein A1	-0.438629	5.45984	0.145719	0.923761
242474	Tmem245	transmembrane protein 245	0.860331	3.90286	0.145722	0.923761
18214	Ddr2	discoidin domain receptor family, member 2	0.391751	3.37618	0.145778	0.923761
97640	C78653	expressed sequence C78653	-1.29921	-1.585	0.145798	0.923761
11920	Atm	ataxia telangiectasia mutated	0.620411	4.69067	0.14582	0.923761
434280	Sox1ot	Sox1 overlapping transcript	-0.460733	3.7225	0.145849	0.923761
382066	Prdm10	PR domain containing 10	0.563651	3.29882	0.145875	0.923761
66420	Polr2e	polymerase (RNA) II (DNA directed) polypeptide E	-0.343029	5.83549	0.145963	0.923761
13211	Dhx9	DEAH (Asp-Glu-Ala-His) box polypeptide 9	0.369208	6.85213	0.145976	0.923761
71521	Pds5a	PDS5 cohesin associated factor A	0.683042	4.92714	0.146015	0.923761
15223	Foxj1	forkhead box J1	-0.886358	4.24697	0.146041	0.923761
212163	8030462N17Rik	RIKEN cDNA 8030462N17 gene	0.577699	4.08699	0.146152	0.923761
67994	Mrps11	mitochondrial ribosomal protein S11	-0.321516	4.04734	0.146295	0.923761
18546	Pcp4	Purkinje cell protein 4	-0.663024	7.04657	0.146318	0.923761
547176	Zc3h12b	zinc finger CCCH-type containing 12B	0.828481	2.89202	0.146392	0.923761
277773	Fam205c	family with sequence similarity 205, member C	0.702974	1.80015	0.146395	0.923761
319504	Nrcam	neuronal cell adhesion molecule	0.426083	8.21291	0.146509	0.923761
239556	Cacna1i	calcium channel, voltage-dependent, alpha 1I subunit	0.256518	6.17273	0.146531	0.923761
381077	Ccdc78	coiled-coil domain containing 78	-0.843974	0.322388	0.146556	0.923761
338351	Akap17b	A kinase (PRKA) anchor protein 17B	0.438894	4.03595	0.146572	0.923761
15958	Ifit2	interferon-induced protein with tetratricopeptide repeats 2	0.533184	3.4605	0.146602	0.923761
636808	Cntnap5a	contactin associated protein-like 5A	1.18243	3.05087	0.14665	0.923761
52398	2019-09-11	septin 11	0.248036	5.89782	0.146678	0.923761
15257	Hipk1	homeodomain interacting protein kinase 1	0.370578	7.01992	0.1467	0.923761
241919	Slc7a14	solute carrier family 7 (cationic amino acid transporter, y+ system), member 14	0.471945	7.81089	0.146703	0.923761
71670	Acy3	aspartoacylase (aminoacylase) 3	-0.73382	0.551499	0.146743	0.923761
27049	Etv3	ets variant 3	0.311252	4.72946	0.146831	0.923761
93886	Pcdhb15	protocadherin beta 15	0.405931	1.81932	0.146848	0.923761
100862170	NA	NA	0.56024	1.58056	0.146861	0.923761
654795	Sdr39u1	short chain dehydrogenase/reductase family 39U, member 1	-0.352835	5.48569	0.146999	0.923761
83409	Lamtor2	late endosomal/lysosomal adaptor, MAPK and MTOR activator 2	-0.389144	4.88769	0.147045	0.923761
100503517	NA	NA	-0.462717	3.64223	0.14708	0.923761
71820	Wdr34	WD repeat domain 34	-0.331506	4.66957	0.147085	0.923761
14166	Fgf11	fibroblast growth factor 11	0.357883	2.93005	0.147111	0.923761
66510	Rnf181	ring finger protein 181	-0.293861	5.84589	0.147271	0.923761
72949	Ccnt2	cyclin T2	0.734785	5.16556	0.147278	0.923761
227154	Stradb	STE20-related kinase adaptor beta	-0.236425	4.56702	0.147322	0.923761
211255	Kbtbd7	kelch repeat and BTB (POZ) domain containing 7	0.302624	5.52619	0.147341	0.923761
319211	Nol4	nucleolar protein 4	0.333036	6.12054	0.147346	0.923761
94217	Lrp1b	low density lipoprotein-related protein 1B	0.994903	5.20747	0.147462	0.923761
22333	Vdac1	voltage-dependent anion channel 1	-0.317204	8.49229	0.147496	0.923761
233726	Ipo7	importin 7	0.50422	6.43378	0.147527	0.923761
67166	Arl8b	ADP-ribosylation factor-like 8B	0.379099	6.19654	0.147548	0.923761
330544	NA	NA	0.414164	4.99179	0.147622	0.923761
17909	Myo10	myosin X	0.262389	5.57045	0.147755	0.923761
620499	Gm6158	predicted gene 6158	-0.257632	4.88296	0.147763	0.923761
66407	Mrps15	mitochondrial ribosomal protein S15	-0.293831	4.74434	0.147777	0.923761
14173	Fgf2	fibroblast growth factor 2	0.860083	-0.156695	0.147829	0.923761
27493	A230006K03Rik	RIKEN cDNA A230006K03 gene	1.3287	2.20602	0.147883	0.923761
71675	0610010F05Rik	RIKEN cDNA 0610010F05 gene	0.38306	4.9816	0.147911	0.923761
234915	Cep126	centrosomal protein 126	0.354118	3.45407	0.147931	0.923761
76960	Bcas1	breast carcinoma amplified sequence 1	-0.33359	7.95634	0.148006	0.923761
73750	Whrn	whirlin	-0.478493	4.74566	0.148029	0.923761
28019	Ing4	inhibitor of growth family, member 4	-0.236718	5.10195	0.148144	0.923761
22774	Zic4	zinc finger protein of the cerebellum 4	-0.834725	2.33865	0.148322	0.923761
207165	Bptf	bromodomain PHD finger transcription factor	0.421202	6.69554	0.148483	0.923761
15951	Ifi204	interferon activated gene 204	1.52552	0.210794	0.148652	0.923761
104910	Slc25a47	solute carrier family 25, member 47	-0.467005	1.18718	0.148682	0.923761
17153	Mal	myelin and lymphocyte protein, T cell differentiation protein	-0.460063	8.48982	0.148706	0.923761
244682	Cntn5	contactin 5	0.962162	0.780467	0.14871	0.923761
240119	St6gal2	beta galactoside alpha 2,6 sialyltransferase 2	0.792103	1.44547	0.148748	0.923761
212508	Mtg1	mitochondrial ribosome-associated GTPase 1	-0.253571	4.36444	0.148831	0.923761
16975	Lrp8	low density lipoprotein receptor-related protein 8, apolipoprotein e receptor	0.343607	6.0259	0.148921	0.923761
625409	Gm6581	predicted gene 6581	-0.388866	5.95631	0.148981	0.923761
210162	Zkscan2	zinc finger with KRAB and SCAN domains 2	0.866553	3.32815	0.149047	0.923761
667034	Pnp2	purine-nucleoside phosphorylase 2	-0.544941	1.54381	0.14915	0.923761
380664	Lemd3	LEM domain containing 3	0.359696	5.293	0.149195	0.923761
380921	Dgkh	diacylglycerol kinase, eta	1.41006	4.3264	0.149275	0.923761
66471	Anp32e	acidic (leucine-rich) nuclear phosphoprotein 32 family, member E	0.25218	6.70757	0.149372	0.923761
244650	Phlpp2	PH domain and leucine rich repeat protein phosphatase 2	0.34361	5.50012	0.149406	0.923761
16411	Itgax	integrin alpha X	1.39134	-0.313303	0.149407	0.923761
78286	Nav2	neuron navigator 2	0.451488	5.8693	0.149407	0.923761
66967	Edem3	ER degradation enhancer, mannosidase alpha-like 3	0.504591	5.58686	0.149425	0.923761
21417	Zeb1	zinc finger E-box binding homeobox 1	0.322153	6.0397	0.14943	0.923761
93714	Pcdhga6	protocadherin gamma subfamily A, 6	0.315024	3.30884	0.149454	0.923761
68695	Hddc3	HD domain containing 3	-0.341141	3.21748	0.149483	0.923761
100502768	Gm19359	predicted gene, 19359	1.19386	0.891468	0.149504	0.923761
668303	Kif26a	kinesin family member 26A	0.356229	2.78027	0.149515	0.923761
234135	Nsd3	nuclear receptor binding SET domain protein 3	0.390004	6.22873	0.149584	0.923761
14787	Rhpn1	rhophilin, Rho GTPase binding protein 1	-0.46887	3.11356	0.149638	0.923761
56438	Rbx1	ring-box 1	-0.282416	6.31272	0.149729	0.923761
231238	Sel1l3	sel-1 suppressor of lin-12-like 3 (C. elegans)	0.293025	5.40278	0.149782	0.923761
68755	Cgrrf1	cell growth regulator with ring finger domain 1	-0.300348	3.7407	0.149836	0.923761
170826	Ppargc1b	peroxisome proliferative activated receptor, gamma, coactivator 1 beta	0.858009	2.05796	0.149868	0.923761
69718	Ipmk	inositol polyphosphate multikinase	0.259952	5.34608	0.149892	0.923761
13051	Cx3cr1	chemokine (C-X3-C motif) receptor 1	0.283064	5.66391	0.150047	0.923761
23956	Neu2	neuraminidase 2	-0.871769	-0.389068	0.150069	0.923761
20822	Ro60	Ro60, Y RNA binding protein	0.431491	5.75565	0.150092	0.923761
14004	Chchd2	coiled-coil-helix-coiled-coil-helix domain containing 2	-0.316187	7.01913	0.15018	0.923761
57431	Dnajc4	DnaJ heat shock protein family (Hsp40) member C4	-0.343371	3.64567	0.150315	0.923761
269198	Nbeal1	neurobeachin like 1	1.12689	3.03136	0.150325	0.923761
15557	Htr1f	5-hydroxytryptamine (serotonin) receptor 1F	0.693264	0.741169	0.150348	0.923761
69953	2810025M15Rik	RIKEN cDNA 2810025M15 gene	-0.318189	4.0552	0.150381	0.923761
432879	Kbtbd6	kelch repeat and BTB (POZ) domain containing 6	0.631515	1.4906	0.150393	0.923761
23897	Hax1	HCLS1 associated X-1	-0.290381	5.1056	0.150402	0.923761
75316	Taf1d	TATA-box binding protein associated factor, RNA polymerase I, D	0.305922	3.43755	0.15046	0.923761
66884	Appbp2	amyloid beta precursor protein (cytoplasmic tail) binding protein 2	0.620287	4.72676	0.150514	0.923761
666938	Bend4	BEN domain containing 4	0.432509	3.23064	0.15054	0.923761
114664	Hsd17b11	hydroxysteroid (17-beta) dehydrogenase 11	-0.300989	5.05238	0.150547	0.923761
78176	4930471C04Rik	RIKEN cDNA 4930471C04 gene	1.06044	-1.05987	0.15069	0.923761
73192	Xpot	exportin, tRNA (nuclear export receptor for tRNAs)	0.259987	6.51489	0.150729	0.923761
18205	Ntf3	neurotrophin 3	-0.4062	3.07451	0.150731	0.923761
13205	Ddx3x	DEAD/H (Asp-Glu-Ala-Asp/His) box polypeptide 3, X-linked	0.449167	7.85258	0.150734	0.923761
24070	Mpdu1	mannose-P-dolichol utilization defect 1	-0.330421	5.19464	0.151161	0.923761
100502992	NA	NA	-0.302563	5.36494	0.151164	0.923761
14155	Fem1b	feminization 1 homolog b (C. elegans)	0.331804	7.0142	0.151312	0.923761
320817	Atad2b	ATPase family, AAA domain containing 2B	0.597628	4.24127	0.151336	0.923761
68501	Nsmce2	NSE2/MMS21 homolog, SMC5-SMC6 complex SUMO ligase	-0.293477	3.81469	0.151488	0.923761
545124	Tdg-ps	thymine DNA glycosylase, pseudogene	0.346348	4.21738	0.151616	0.923761
269252	Gtf3c4	general transcription factor IIIC, polypeptide 4	0.284544	5.48139	0.151619	0.923761
69188	Kmt2e	lysine (K)-specific methyltransferase 2E	0.410997	6.31709	0.151627	0.923761
74480	Samd4	sterile alpha motif domain containing 4	0.373451	4.87278	0.151666	0.923761
383080	NA	NA	-0.394575	5.89581	0.151691	0.923761
666680	Gm8234	spermine synthase pseudogene	0.371672	4.65967	0.151995	0.923761
98365	Slamf9	SLAM family member 9	0.720061	-0.255707	0.152055	0.923761
100503435	AW124847	expressed sequence AW124847	-0.508417	1.63982	0.152115	0.923761
78330	Ndufv3	NADH:ubiquinone oxidoreductase core subunit V3	-0.399565	5.61786	0.152124	0.923761
233789	Smg1	SMG1 homolog, phosphatidylinositol 3-kinase-related kinase (C. elegans)	0.708121	7.01737	0.152125	0.923761
69724	Rnaseh2a	ribonuclease H2, large subunit	-0.32906	3.60711	0.152159	0.923761
100502670	Gm16010	predicted gene 16010	-0.834003	-1.09453	0.152234	0.923761
278672	Duxbl1	double homeobox B-like 1	0.833607	-0.438978	0.152317	0.923761
100503949	Zfp965	zinc finger protein 965	0.838971	1.64758	0.15233	0.923761
100043468	Zfp955b	zinc finger protein 955B	0.334917	4.52028	0.152493	0.923761
225341	Lims2	LIM and senescent cell antigen like domains 2	-0.356431	3.37065	0.152494	0.923761
66615	Atg4b	autophagy related 4B, cysteine peptidase	-0.237641	5.78128	0.152513	0.923761
320538	Ubn2	ubinuclein 2	0.659503	5.31006	0.152659	0.923761
237459	Cdk17	cyclin-dependent kinase 17	0.309065	7.30054	0.152667	0.923761
623286	Ndufs6b	NADH:ubiquinone oxidoreductase subunit S6B	-0.360956	3.08706	0.152681	0.923761
11858	Rnd2	Rho family GTPase 2	-0.392714	5.54891	0.152718	0.923761
240869	Zbtb37	zinc finger and BTB domain containing 37	1.1075	1.21676	0.152962	0.923761
76893	Cers2	ceramide synthase 2	-0.298449	6.20736	0.152974	0.923761
75430	Anapc15	anaphase prompoting complex C subunit 15	-0.295052	3.04329	0.152997	0.923761
18128	Notch1	notch 1	0.33067	4.95536	0.153041	0.923761
54139	Irf6	interferon regulatory factor 6	1.06338	-1.04658	0.153131	0.923761
21826	Thbs2	thrombospondin 2	0.414544	2.26671	0.153194	0.923761
18080	Nin	ninein	0.431887	5.61134	0.153296	0.923761
12444	Ccnd2	cyclin D2	0.284988	6.18333	0.153317	0.923761
102791	Tcta	T cell leukemia translocation altered gene	-0.274604	4.65275	0.15332	0.923761
14260	Fmn1	formin 1	0.493932	3.83726	0.153337	0.923761
224805	Aars2	alanyl-tRNA synthetase 2, mitochondrial	-0.21708	4.99118	0.153359	0.923761
74521	Ppp4r4	protein phosphatase 4, regulatory subunit 4	0.335912	5.56457	0.153398	0.923761
223626	Them6	thioesterase superfamily member 6	-0.348795	5.6875	0.153476	0.923761
56471	Stmn4	stathmin-like 4	-0.326718	7.15045	0.153497	0.923761
213582	Map9	microtubule-associated protein 9	0.396387	6.43388	0.153522	0.923761
76295	Atp11b	ATPase, class VI, type 11B	0.436317	5.80022	0.153575	0.923761
13180	Pcbd1	pterin 4 alpha carbinolamine dehydratase/dimerization cofactor of hepatocyte nuclear factor 1 alpha (TCF1) 1	-0.662246	1.75043	0.153583	0.923761
13998	Fgd6	FYVE, RhoGEF and PH domain containing 6	0.424653	4.05338	0.153591	0.923761
100040244	Gm14698	serine/threonine/tyrosine interaction protein pseudogene	0.819366	1.33796	0.153595	0.923761
667118	Zbed6	zinc finger, BED type containing 6	1.58192	3.82459	0.153629	0.923761
668504	Gm9209	armadillo repeat containing 10 pseudogene	0.353283	3.14811	0.153654	0.923761
13990	Smarcad1	SWI/SNF-related, matrix-associated actin-dependent regulator of chromatin, subfamily a, containing DEAD/H box 1	0.361407	4.45285	0.153801	0.923761
20196	S100a13	S100 calcium binding protein A13	-0.462372	3.7957	0.153887	0.923761
22776	Zim1	zinc finger, imprinted 1	1.51799	0.456209	0.153985	0.923761
241230	St8sia6	ST8 alpha-N-acetyl-neuraminide alpha-2,8-sialyltransferase 6	1.06971	0.686926	0.153998	0.923761
69019	Spcs1	signal peptidase complex subunit 1 homolog (S. cerevisiae)	-0.31497	5.84155	0.154008	0.923761
240880	Scyl3	SCY1-like 3 (S. cerevisiae)	0.247332	4.51955	0.154292	0.923761
74385	Ap5m1	adaptor-related protein complex 5, mu 1 subunit	0.427214	3.72752	0.154299	0.923761
108098	Med21	mediator complex subunit 21	-0.296073	3.79797	0.154303	0.923761
244484	Wdr17	WD repeat domain 17	0.242764	4.46424	0.154394	0.923761
17222	Anapc1	anaphase promoting complex subunit 1	0.359284	6.48263	0.154399	0.923761
64009	Syne1	spectrin repeat containing, nuclear envelope 1	0.385649	8.91963	0.154463	0.923761
66340	Psenen	presenilin enhancer gamma secretase subunit	-0.379614	4.95573	0.154482	0.923761
442834	D830031N03Rik	RIKEN cDNA D830031N03 gene	1.14809	3.03687	0.154517	0.923761
214804	Syde2	synapse defective 1, Rho GTPase, homolog 2 (C. elegans)	0.499813	2.37104	0.15454	0.923761
15258	Hipk2	homeodomain interacting protein kinase 2	1.26355	4.73537	0.154569	0.923761
75547	Akap13	A kinase (PRKA) anchor protein 13	0.405362	5.78813	0.154669	0.923761
23829	C1ql1	complement component 1, q subcomponent-like 1	-0.328343	3.41292	0.154681	0.923761
20349	Sema3e	sema domain, immunoglobulin domain (Ig), short basic domain, secreted, (semaphorin) 3E	0.396	5.92683	0.154829	0.923761
69608	Sec24d	Sec24 related gene family, member D (S. cerevisiae)	0.23126	4.66153	0.154947	0.923761
243634	Ano2	anoctamin 2	-1.4126	0.955243	0.154961	0.923761
71514	Sfpq	splicing factor proline/glutamine rich (polypyrimidine tract binding protein associated)	0.349689	7.30458	0.154979	0.923761
12193	Zfp36l2	zinc finger protein 36, C3H type-like 2	0.340464	4.95958	0.155024	0.923761
70611	Fbxo33	F-box protein 33	0.246226	5.37798	0.155028	0.923761
226162	Dpcd	deleted in primary ciliary dyskinesia	-0.405966	5.02652	0.155045	0.923761
15183	Hdac3	histone deacetylase 3	-0.237063	6.07025	0.155296	0.923761
67863	Slc25a11	solute carrier family 25 (mitochondrial carrier oxoglutarate carrier), member 11	-0.327133	6.48141	0.155311	0.923761
241066	Carf	calcium response factor	0.837257	2.73931	0.155323	0.923761
100043674	Rbx1-ps	ring-box 1, pseudogene	-0.264325	5.21657	0.155325	0.923761
75553	Zc3h14	zinc finger CCCH type containing 14	0.26472	5.89033	0.155327	0.923761
72972	Ccser2	coiled-coil serine rich 2	0.410016	6.49113	0.155335	0.923761
272347	Zfp398	zinc finger protein 398	0.688695	3.21879	0.155369	0.923761
67457	Frmd8	FERM domain containing 8	-0.356108	4.93768	0.155391	0.923761
320106	Slc38a11	solute carrier family 38, member 11	0.64662	-0.141778	0.155457	0.923761
76498	Paqr4	progestin and adipoQ receptor family member IV	-0.275396	5.89895	0.155568	0.923761
319468	Ppm1h	protein phosphatase 1H (PP2C domain containing)	0.271613	6.31873	0.155578	0.923761
12211	Birc6	baculoviral IAP repeat-containing 6	0.560801	6.84284	0.155615	0.923761
65116	Prrg2	proline-rich Gla (G-carboxyglutamic acid) polypeptide 2	-0.40855	2.10943	0.155626	0.923761
243834	Zfp324	zinc finger protein 324	0.343565	3.36169	0.155635	0.923761
68603	Pmvk	phosphomevalonate kinase	-0.275717	4.79119	0.155715	0.923761
67452	Pnpla8	patatin-like phospholipase domain containing 8	0.328851	6.46077	0.155732	0.923761
16822	Lcp2	lymphocyte cytosolic protein 2	0.546579	1.63416	0.155733	0.923761
13839	Epha5	Eph receptor A5	0.63803	6.6985	0.155778	0.923761
217030	Synrg	synergin, gamma	0.372083	6.12129	0.155818	0.923761
380787	Lbhd2	LBH domain containing 2	-1.60046	0.588013	0.155825	0.923761
66400	Alkbh7	alkB homolog 7	-0.434058	3.46423	0.155829	0.923761
76157	Slc35d3	solute carrier family 35, member D3	-0.54841	0.41865	0.155858	0.923761
12014	Bach2	BTB and CNC homology, basic leucine zipper transcription factor 2	0.464458	3.28131	0.155985	0.923761
71182	4933417G07Rik	SEC13 homolog pseudogene	-0.451407	1.96823	0.156059	0.923761
66985	Rassf7	Ras association (RalGDS/AF-6) domain family (N-terminal) member 7	-0.948999	-0.503052	0.156072	0.923761
22779	Ikzf2	IKAROS family zinc finger 2	0.569864	1.81321	0.15609	0.923761
11306	Abcb7	ATP-binding cassette, sub-family B (MDR/TAP), member 7	0.4269	5.34681	0.156091	0.923761
329152	Hecw2	HECT, C2 and WW domain containing E3 ubiquitin protein ligase 2	0.48906	4.62057	0.156094	0.923761
227736	Cfap157	cilia and flagella associated protein 157	-0.655984	1.04197	0.156147	0.923761
319953	Ttll1	tubulin tyrosine ligase-like 1	-0.300622	4.88198	0.156155	0.923761
110109	Nop2	NOP2 nucleolar protein	-0.233837	4.61288	0.156215	0.923761
75710	Rbm12	RNA binding motif protein 12	0.316759	4.19111	0.156278	0.923761
105663	Thtpa	thiamine triphosphatase	-0.225213	4.76568	0.156328	0.923761
217149	Cisd3	CDGSH iron sulfur domain 3	-0.384741	3.89032	0.156366	0.923761
14367	Fzd5	frizzled class receptor 5	0.562107	1.03443	0.156388	0.923761
239510	Phf20l1	PHD finger protein 20-like 1	0.540097	5.90104	0.156423	0.923761
223989	Marf1	meiosis regulator and mRNA stability 1	0.366225	6.66587	0.156428	0.923761
67979	Atad1	ATPase family, AAA domain containing 1	0.241434	6.65568	0.156525	0.923761
237353	Sh3rf3	SH3 domain containing ring finger 3	0.27275	4.726	0.156658	0.923761
387285	Hcrtr2	hypocretin (orexin) receptor 2	0.502096	0.882299	0.156659	0.923761
76233	Dnttip1	deoxynucleotidyltransferase, terminal, interacting protein 1	-0.251427	4.56234	0.156702	0.923761
54197	Rnf5	ring finger protein 5	-0.365325	6.02514	0.15678	0.923761
71909	Haus5	HAUS augmin-like complex, subunit 5	-0.378953	2.4455	0.156887	0.923761
75137	Rprd2	regulation of nuclear pre-mRNA domain containing 2	0.275175	5.53244	0.156906	0.923761
11810	Apobec1	apolipoprotein B mRNA editing enzyme, catalytic polypeptide 1	0.590968	1.18747	0.156952	0.923761
18673	Phb	prohibitin	-0.341628	6.22478	0.15699	0.923761
18294	Ogg1	8-oxoguanine DNA-glycosylase 1	-0.39425	2.62297	0.157055	0.923761
317758	Gimap9	GTPase, IMAP family member 9	-1.66649	-1.84858	0.157056	0.923761
244349	Kat6a	K(lysine) acetyltransferase 6A	0.45154	5.9919	0.157089	0.923761
14548	Mrps33	mitochondrial ribosomal protein S33	-0.293546	5.73558	0.157179	0.923761
14633	Gli2	GLI-Kruppel family member GLI2	0.329754	2.53053	0.157225	0.923761
241593	Pin1rt1	protein (peptidyl-prolyl cis/trans isomerase) NIMA-interacting 1, retrogene 1	-0.339378	4.98611	0.157259	0.923761
19366	Rad54l	RAD54 like (S. cerevisiae)	0.914315	-0.726847	0.157373	0.923761
65019	Rpl23	ribosomal protein L23	-0.36345	7.42207	0.157464	0.923761
66915	Cops9	COP9 signalosome subunit 9	-0.388435	5.53144	0.157519	0.923761
56741	Igdcc4	immunoglobulin superfamily, DCC subclass, member 4	0.276605	5.78901	0.15754	0.923761
210998	Fam91a1	family with sequence similarity 91, member A1	0.324886	5.91276	0.157553	0.923761
20519	Slc22a3	solute carrier family 22 (organic cation transporter), member 3	-0.688616	-0.904193	0.157585	0.923761
73945	Otud4	OTU domain containing 4	0.521156	5.83138	0.157605	0.923761
56032	Nprl2	NPR2 like, GATOR1 complex subunit	-0.249089	4.65569	0.157619	0.923761
108837	Ibtk	inhibitor of Bruton agammaglobulinemia tyrosine kinase	0.356141	4.60258	0.15763	0.923761
353502	Hcfc1r1	host cell factor C1 regulator 1 (XPO1-dependent)	-0.406574	5.57097	0.157742	0.923761
110542	Amhr2	anti-Mullerian hormone type 2 receptor	-0.647666	-0.400537	0.158018	0.923761
21888	Tle4	transducin-like enhancer of split 4	0.361337	5.69017	0.158093	0.923761
12805	Cntn1	contactin 1	0.37727	8.45527	0.158132	0.923761
14583	Gfpt1	glutamine fructose-6-phosphate transaminase 1	0.328226	5.88078	0.158157	0.923761
100504446	Prr22	proline rich 22	-0.907673	-0.806635	0.158167	0.923761
100043102	4632428C04Rik	RIKEN cDNA 4632428C04 gene	-0.665121	-0.4339	0.158248	0.923761
57785	Rangrf	RAN guanine nucleotide release factor	-0.309861	3.42249	0.158249	0.923761
20892	Cenpx	centromere protein X	-0.42974	2.85821	0.158304	0.923761
13838	Epha4	Eph receptor A4	0.452122	8.51385	0.158309	0.923761
209378	Itih5	inter-alpha (globulin) inhibitor H5	0.391627	4.99001	0.158342	0.923761
66590	Farsa	phenylalanyl-tRNA synthetase, alpha subunit	-0.25943	4.89616	0.158376	0.923761
67161	Sclt1	sodium channel and clathrin linker 1	0.399813	2.52876	0.158441	0.923761
215772	Adgb	androglobin	-0.771524	0.659764	0.158459	0.923761
16798	Lats1	large tumor suppressor	0.391823	5.20864	0.158498	0.923761
74996	Usp47	ubiquitin specific peptidase 47	0.286494	6.62419	0.158558	0.923761
72313	Fryl	FRY like transcription coactivator	0.482885	6.2149	0.15866	0.923761
100503688	NA	NA	-0.388409	5.16674	0.158675	0.923761
20403	Itsn2	intersectin 2	0.55416	5.7181	0.158782	0.923761
66816	Thap2	THAP domain containing, apoptosis associated protein 2	0.456217	3.52082	0.158915	0.923761
665211	Gm14326	predicted gene 14326	0.395994	4.51994	0.158969	0.923761
226830	Smyd2	SET and MYND domain containing 2	-0.274728	5.51913	0.158976	0.923761
16164	Il13ra1	interleukin 13 receptor, alpha 1	0.42697	2.30744	0.158997	0.923761
66255	Hsbp1l1	heat shock factor binding protein 1-like 1	-0.965558	-1.16169	0.159015	0.923761
320595	Phf8	PHD finger protein 8	0.313609	4.71614	0.159017	0.923761
100042008	Gm9794	predicted pseudogene 9794	-0.358558	7.40065	0.159042	0.923761
14912	Nkx6-2	NK6 homeobox 2	-0.432963	4.67041	0.159061	0.923761
386454	Rnf39	ring finger protein 39	0.409899	2.46859	0.159093	0.923761
18139	Zfp638	zinc finger protein 638	0.382096	6.45496	0.159098	0.923761
54338	Slc23a2	solute carrier family 23 (nucleobase transporters), member 2	0.420766	6.61803	0.159196	0.923761
27360	Add3	adducin 3 (gamma)	0.253675	7.32757	0.159311	0.923761
54673	Sh3glb1	SH3-domain GRB2-like B1 (endophilin)	0.279838	5.65282	0.159364	0.923761
67116	Cuedc2	CUE domain containing 2	-0.356174	6.65478	0.159368	0.923761
192786	Rapgef6	Rap guanine nucleotide exchange factor (GEF) 6	0.38598	5.28681	0.159377	0.923761
66142	Cox7b	cytochrome c oxidase subunit 7B	-0.322157	6.57011	0.159387	0.923761
14680	Gnal	guanine nucleotide binding protein, alpha stimulating, olfactory type	-0.274338	6.85347	0.159451	0.923761
66218	Ndufb9	NADH:ubiquinone oxidoreductase subunit B9	-0.385816	7.11712	0.159498	0.923761
100047282	NA	NA	-0.388152	5.79345	0.159549	0.923761
72117	Naa50	N(alpha)-acetyltransferase 50, NatE catalytic subunit	0.294211	6.38036	0.159573	0.923761
234967	Slc36a4	solute carrier family 36 (proton/amino acid symporter), member 4	0.803648	3.94526	0.1596	0.923761
214459	Fnbp1l	formin binding protein 1-like	0.384221	5.02503	0.159668	0.923761
60594	Capn12	calpain 12	-0.734729	-1.24858	0.159685	0.923761
382118	Zkscan7	zinc finger with KRAB and SCAN domains 7	1.05075	0.805963	0.159756	0.923761
216274	Cep290	centrosomal protein 290	0.575104	3.26083	0.159771	0.923761
68212	Tmbim4	transmembrane BAX inhibitor motif containing 4	-0.258843	4.66564	0.159801	0.923761
16691	Krt8	keratin 8	-1.66766	0.31835	0.159812	0.923761
57837	Eral1	Era (G-protein)-like 1 (E. coli)	-0.256141	4.03996	0.159865	0.923761
29858	Pmm1	phosphomannomutase 1	-0.36916	7.04742	0.159941	0.923761
230678	Tmem125	transmembrane protein 125	-0.494289	3.54511	0.159997	0.923761
72603	2700033N17Rik	RIKEN cDNA 2700033N17 gene	-0.593598	-0.0636042	0.160002	0.923761
30795	Fkbp3	FK506 binding protein 3	-0.24782	6.11392	0.16003	0.923761
670211	Gm12508	predicted gene 12508	-0.401572	5.31529	0.160114	0.923761
73721	1110017D15Rik	RIKEN cDNA 1110017D15 gene	-0.864669	0.893104	0.160202	0.923761
171508	Creld1	cysteine-rich with EGF-like domains 1	-0.248017	6.17422	0.160226	0.923761
269700	Hectd4	HECT domain E3 ubiquitin protein ligase 4	0.396877	8.06061	0.160378	0.923761
67199	Pfdn1	prefoldin 1	-0.389893	5.16262	0.160383	0.923761
320772	Mdga2	MAM domain containing glycosylphosphatidylinositol anchor 2	0.385783	5.09547	0.160393	0.923761
93711	Pcdhga3	protocadherin gamma subfamily A, 3	0.273407	3.68636	0.16042	0.923761
19769	Rit1	Ras-like without CAAX 1	-0.238306	4.60987	0.160425	0.923761
225631	Onecut2	one cut domain, family member 2	0.621854	2.97204	0.160522	0.923761
[truncated: 14,051 more rows]
