# Supplementary material for: Deficiency of Intellectual Disability-Related Gene Brpf1 Attenuated Hippocampal Excitatory Synaptic Transmission and Impaired Spatial Learning and Memory Ability
Source: Front Cell Dev Biol. 2021 Aug 17;9:711792. doi: 10.3389/fcell.2021.711792 (PMC8415984; doi:10.3389/fcell.2021.711792)
Supplement: Supplementary file 5 [file Table_5.XLSX]

## Sheet: TableS5
TableS5 GO-BP analysis of the DEGs from AAV2-shBrpf1 vs AAV2-scramble infected hippocampal CA1 tissue
Term	Count	PValue	Genes	Fold Enrichment	Bonferroni	Benjamini	FDR	upregulated or downregulated
GO:0051607~defense response to virus	9	1.27607e-07	IFIT1, ITGAX, DDX60, OASL2, RSAD2, OAS2, MX1, OAS1G, CXCL10	14.992	5.65282e-05	5.65282e-05	0.00018063	up
GO:0009615~response to virus	7	5.06885e-07	IFIT1, DDX60, OASL2, RSAD2, OAS2, MX1, CXCL10	23.1821	0.000224525	0.000112269	0.000717503	up
GO:0006955~immune response	7	0.000395798	CCL3, CXCL13, OASL2, MCPT4, OAS2, OAS1G, CXCL10	7.15916	0.160856	0.0567819	0.558804	up
GO:0002376~immune system process	6	0.0114011	IFIT1, OASL2, CD300LF, RSAD2, OAS2, MX1	4.35798	0.993778	0.719148	14.9824	up
GO:0070098~chemokine-mediated signaling pathway	3	0.0162344	CCL3, CXCL13, CXCL10	15.1737	0.99929	0.76547	20.6806	up
GO:0001660~fever generation	2	0.0175743	PTGER3, IL1RN	111.274	0.999612	0.729938	22.1961	up
GO:0010818~T cell chemotaxis	2	0.0210524	CCL3, CXCL10	92.7282	0.999919	0.739862	26.0058	up
GO:0072205~metanephric collecting duct development	2	0.0245185	PAX2, AQP2	79.4813	0.999983	0.747068	29.6291	up
GO:0015844~monoamine transport	2	0.0279725	SLC6A3, SLC6A4	69.5462	0.999997	0.752537	33.0751	up
GO:0060326~cell chemotaxis	3	0.0311725	CCL3, CXCL13, CXCL10	10.6994	0.999999	0.754122	36.1272	up
GO:0009636~response to toxic substance	3	0.0372658	CCL3, CYP2F2, SLC6A4	9.70411	1	0.783351	41.5843	up
GO:2000117~negative regulation of cysteine-type endopeptidase activity	2	0.0518156	CST12, CST7	37.0913	1	0.859732	52.9117	up
GO:0002690~positive regulation of leukocyte chemotaxis	2	0.0518156	CXCL13, CXCL10	37.0913	1	0.859732	52.9117	up
GO:0045087~innate immune response	5	0.0531604	IFIT1, OASL2, RSAD2, OAS2, MX1	3.47731	1	0.844556	53.8483	up
GO:0006935~chemotaxis	3	0.0655327	CCL3, CXCL13, CXCL10	7.07249	1	0.882898	61.6885	up
GO:0006164~purine nucleotide biosynthetic process	2	0.068493	OASL2, OAS2	27.8185	1	0.876983	63.3711	up
GO:0015701~bicarbonate transport	2	0.0750828	PTGER3, SLC4A9	25.2895	1	0.884795	66.8732	up
GO:0048854~brain morphogenesis	2	0.0816267	SLC6A4, PAX2	23.1821	1	0.891276	70.0408	up
GO:0007204~positive regulation of cytosolic calcium ion concentration	3	0.0966384	CCL3, PTGER3, CXCL13	5.63888	1	0.918021	76.2746	up
GO:0007128~meiotic prophase I	2	0.00728273	SYCE1L, SYCE1	267.881	0.823127	0.823127	8.98608	down
GO:0070193~synaptonemal complex organization	2	0.00728273	SYCE1L, SYCE1	267.881	0.823127	0.823127	8.98608	down
GO:0007268~chemical synaptic transmission	4	0.00841684	GLRA1, OMP（ODOR）, NPFFR1, HTR1D	9.3447	0.865102	0.632715	10.3164	down
GO:0051321~meiotic cell cycle	3	0.0223935	PLD6, SYCE1L, SYCE1	12.6891	0.995335	0.832906	25.3043	down
GO:0042391~regulation of membrane potential	3	0.0232803	GLRA1, POPDC2, CNGA2	12.4275	0.996237	0.752332	26.1723	down
GO:0007130~synaptonemal complex assembly	2	0.049903	SYCE1L, SYCE1	38.2688	0.999995	0.911651	48.2855	down
GO:0007165~signal transduction	7	0.0818247	TLR11, GPR139, OMP, BRS3, ARHGAP8, HTR1D, GPR88	2.24124	1	0.965679	66.7022	down
